# Supplementary material for: Bee species checklist of the San Francisco Peaks, Arizona
Source: Biodivers Data J. 2020 Apr 2;8:e49285. doi: 10.3897/BDJ.8.e49285 (PMC7145878; doi:10.3897/BDJ.8.e49285)
Supplement: Supplementary material 1 — Localities for 2019 qualitative sampling [file bdj-08-e49285-s001.xlsx]

## Sheet: Supplement_3 (2019 Localities)
Year	Latitude	Longitude
2019	35.2264	-111.598
2019	35.2265	-111.612
2019	35.2265	-111.612
2019	35.227	-111.606
2019	35.2272	-111.6
2019	35.2276	-111.619
2019	35.2279	-111.615
2019	35.2299	-111.617
2019	35.2311	-111.617
2019	35.2357	-111.6
2019	35.277	-111.606
2019	35.2847	-111.72
2019	35.2925	-111.705
2019	35.2938	-111.703
2019	35.3194	-111.72
2019	35.3211	-111.617
2019	35.3228	-111.619
2019	35.3238	-111.713
2019	35.3246	-111.706
2019	35.3261	-111.703
2019	35.3261	-111.73
2019	35.3261	-111.704
2019	35.3265	-111.738
2019	35.3275	-111.74
2019	35.3278	-111.617
2019	35.328	-111.742
2019	35.3284	-111.742
2019	35.3285	-111.738
2019	35.3311	-111.712
2019	35.3322	-111.656
2019	35.3392	-111.651
2019	35.3468	-111.642
2019	35.3498	-111.637
2019	35.3585	-111.708
2019	35.3664	-111.791
2019	35.3783	-111.735
2019	35.3803	-111.686
2019	35.3856	-111.69
2019	35.3918	-111.68
2019	35.3954	-111.618
2019	35.3984	-111.623
2019	35.4163	-111.671
