# Supplementary material for: Bee species checklist of the San Francisco Peaks, Arizona
Source: Biodivers Data J. 2020 Apr 2;8:e49285. doi: 10.3897/BDJ.8.e49285 (PMC7145878; doi:10.3897/BDJ.8.e49285)
Supplement: Supplementary material 2 — Occurrence Records removed from analysis [file bdj-08-e49285-s002.xlsx]

## Sheet: Sheet1
Institution	Catalog Number	Kingdom	Phylum	Class	Order	Family	Scientific Name	scientificNameAuthorship	Genus	specificEpithet	Identified By	eventDate	habitat	Sex	samplingProtocol	Country	State	County	Locality	decimalLatitude	decimalLongitude
American Museum of Natural History	AMNH_BEE 00049709	Animalia	Arthropoda	Insecta	Hymenoptera	Halictidae	Agapostemon angelicus	Cockerell 1924	Agapostemon	angelicus	J.S. Asher	1934-10-08	Not Recorded	Female	Pollinator Net	United States	Arizona	Coconino	San Francisco Mountains	35331	-111709
American Museum of Natural History	AMNH_BEE 00049710	Animalia	Arthropoda	Insecta	Hymenoptera	Halictidae	Agapostemon angelicus	Cockerell 1924	Agapostemon	angelicus	J.S. Asher	1934-10-08	Not Recorded	Female	Pollinator Net	United States	Arizona	Coconino	San Francisco Mountains	35331	-111709
American Museum of Natural History	AMNH_BEE 00049997	Animalia	Arthropoda	Insecta	Hymenoptera	Halictidae	Agapostemon angelicus	Cockerell 1924	Agapostemon	angelicus	J.S. Asher	1934-10-08	Not Recorded	Female	Pollinator Net	United States	Arizona	Coconino	San Francisco Mountains	35331	-111709
American Museum of Natural History	AMNH_BEE 00049999	Animalia	Arthropoda	Insecta	Hymenoptera	Halictidae	Agapostemon angelicus	Cockerell 1924	Agapostemon	angelicus	J.S. Asher	1934-10-08	Not Recorded	Female	Pollinator Net	United States	Arizona	Coconino	San Francisco Mountains	35331	-111709
American Museum of Natural History	AMNH_BEE 00050001	Animalia	Arthropoda	Insecta	Hymenoptera	Halictidae	Agapostemon angelicus	Cockerell 1924	Agapostemon	angelicus	J.S. Asher	1934-10-08	Not Recorded	Female	Pollinator Net	United States	Arizona	Coconino	San Francisco Mountains	35331	-111709
American Museum of Natural History	AMNH_BEE 00050002	Animalia	Arthropoda	Insecta	Hymenoptera	Halictidae	Agapostemon angelicus	Cockerell 1924	Agapostemon	angelicus	J.S. Asher	1934-10-08	Not Recorded	Female	Pollinator Net	United States	Arizona	Coconino	San Francisco Mountains	35331	-111709
American Museum of Natural History	AMNH_BEE 00049708	Animalia	Arthropoda	Insecta	Hymenoptera	Halictidae	Agapostemon angelicus	Cockerell 1924	Agapostemon	angelicus	J.S. Asher	1934-12-08	Not Recorded	Female	Pollinator Net	United States	Arizona	Coconino	San Francisco Mountains	35.33	-111684
American Museum of Natural History	AMNH_BEE 00050000	Animalia	Arthropoda	Insecta	Hymenoptera	Halictidae	Agapostemon angelicus	Cockerell 1924	Agapostemon	angelicus	J.S. Asher	1934-12-08	Not Recorded	Female	Pollinator Net	United States	Arizona	Coconino	San Francisco Mountains	35.33	-111684
American Museum of Natural History	AMNH_BEE 00049998	Animalia	Arthropoda	Insecta	Hymenoptera	Halictidae	Agapostemon angelicus	Cockerell 1924	Agapostemon	angelicus	J.S. Asher	8/13/34	Not Recorded	Female	Pollinator Net	United States	Arizona	Coconino	San Francisco Mountains	35309	-111719
American Museum of Natural History	AMNH_BEE 00049921	Animalia	Arthropoda	Insecta	Hymenoptera	Halictidae	Agapostemon angelicus	Cockerell 1924	Agapostemon	angelicus	J.S. Asher	8/15/34	Not Recorded	Female	Pollinator Net	United States	Arizona	Coconino	San Francisco Mountains	35331	-111709
American Museum of Natural History	AMNH_BEE 00049922	Animalia	Arthropoda	Insecta	Hymenoptera	Halictidae	Agapostemon angelicus	Cockerell 1924	Agapostemon	angelicus	J.S. Asher	8/15/34	Not Recorded	Female	Pollinator Net	United States	Arizona	Coconino	San Francisco Mountains	35331	-111709
American Museum of Natural History	AMNH_BEE 00214724	Animalia	Arthropoda	Insecta	Hymenoptera	Halictidae	Agapostemon angelicus	Cockerell 1924	Agapostemon	angelicus	R.B. Roberts	8/15/34	Not Recorded	Male	Pollinator Net	United States	Arizona	Coconino	San Francisco Mountains	35331	-111709
American Museum of Natural History	AMNH_BEE 00214725	Animalia	Arthropoda	Insecta	Hymenoptera	Halictidae	Agapostemon angelicus	Cockerell 1924	Agapostemon	angelicus	R.B. Roberts	8/15/34	Not Recorded	Male	Pollinator Net	United States	Arizona	Coconino	San Francisco Mountains	35331	-111709
American Museum of Natural History	AMNH_BEE 00049702	Animalia	Arthropoda	Insecta	Hymenoptera	Halictidae	Agapostemon angelicus	Cockerell 1924	Agapostemon	angelicus	J.S. Asher	8/15/38	Not Recorded	Female	Pollinator Net	United States	Arizona	Coconino	San Francisco Mountains	35331	-111709
American Museum of Natural History	AMNH_BEE 00049703	Animalia	Arthropoda	Insecta	Hymenoptera	Halictidae	Agapostemon angelicus	Cockerell 1924	Agapostemon	angelicus	J.S. Asher	8/15/38	Not Recorded	Female	Pollinator Net	United States	Arizona	Coconino	San Francisco Mountains	35331	-111709
American Museum of Natural History	AMNH_BEE 00049704	Animalia	Arthropoda	Insecta	Hymenoptera	Halictidae	Agapostemon angelicus	Cockerell 1924	Agapostemon	angelicus	J.S. Asher	8/15/38	Not Recorded	Female	Pollinator Net	United States	Arizona	Coconino	San Francisco Mountains	35331	-111709
American Museum of Natural History	AMNH_BEE 00049705	Animalia	Arthropoda	Insecta	Hymenoptera	Halictidae	Agapostemon angelicus	Cockerell 1924	Agapostemon	angelicus	J.S. Asher	8/15/38	Not Recorded	Female	Pollinator Net	United States	Arizona	Coconino	San Francisco Mountains	35331	-111709
American Museum of Natural History	AMNH_BEE 00049706	Animalia	Arthropoda	Insecta	Hymenoptera	Halictidae	Agapostemon angelicus	Cockerell 1924	Agapostemon	angelicus	J.S. Asher	8/15/38	Not Recorded	Female	Pollinator Net	United States	Arizona	Coconino	San Francisco Mountains	35331	-111709
American Museum of Natural History	AMNH_BEE 00049707	Animalia	Arthropoda	Insecta	Hymenoptera	Halictidae	Agapostemon angelicus	Cockerell 1924	Agapostemon	angelicus	J.S. Asher	8/15/38	Not Recorded	Female	Pollinator Net	United States	Arizona	Coconino	San Francisco Mountains	35331	-111709
University of Kansas Natural History Museum Entomology Division	494312	Animalia	Arthropoda	Insecta	Hymenoptera	Halictidae	Agapostemon angelicus	Cockerell 1924	Agapostemon	angelicus	R.B. Roberts	1941-08-07	Not Recorded	Not Recorded	Not Recorded	United States	Arizona	Coconino	Flagstaff	351981	-1116506
University of Kansas Natural History Museum Entomology Division	494652	Animalia	Arthropoda	Insecta	Hymenoptera	Halictidae	Agapostemon angelicus	Cockerell 1924	Agapostemon	angelicus	R.B. Roberts	1941-08-07	Not Recorded	Not Recorded	Not Recorded	United States	Arizona	Coconino	Flagstaff	351981	-1116506
University of Kansas Natural History Museum Entomology Division	494655	Animalia	Arthropoda	Insecta	Hymenoptera	Halictidae	Agapostemon angelicus	Cockerell 1924	Agapostemon	angelicus	R.B. Roberts	1941-08-07	Not Recorded	Not Recorded	Not Recorded	United States	Arizona	Coconino	Flagstaff	351981	-1116506
University of Kansas Natural History Museum Entomology Division	494656	Animalia	Arthropoda	Insecta	Hymenoptera	Halictidae	Agapostemon angelicus	Cockerell 1924	Agapostemon	angelicus	R.B. Roberts	1941-08-07	Not Recorded	Not Recorded	Not Recorded	United States	Arizona	Coconino	Flagstaff	351981	-1116506
University of Kansas Natural History Museum Entomology Division	494657	Animalia	Arthropoda	Insecta	Hymenoptera	Halictidae	Agapostemon angelicus	Cockerell 1924	Agapostemon	angelicus	R.B. Roberts	1941-08-07	Not Recorded	Not Recorded	Not Recorded	United States	Arizona	Coconino	Flagstaff	351981	-1116506
University of Kansas Natural History Museum Entomology Division	494658	Animalia	Arthropoda	Insecta	Hymenoptera	Halictidae	Agapostemon angelicus	Cockerell 1924	Agapostemon	angelicus	R.B. Roberts	1941-08-07	Not Recorded	Not Recorded	Not Recorded	United States	Arizona	Coconino	Flagstaff	351981	-1116506
University of Kansas Natural History Museum Entomology Division	494660	Animalia	Arthropoda	Insecta	Hymenoptera	Halictidae	Agapostemon angelicus	Cockerell 1924	Agapostemon	angelicus	R.B. Roberts	1941-08-07	Not Recorded	Not Recorded	Not Recorded	United States	Arizona	Coconino	Flagstaff	351981	-1116506
University of Kansas Natural History Museum Entomology Division	494653	Animalia	Arthropoda	Insecta	Hymenoptera	Halictidae	Agapostemon angelicus	Cockerell 1924	Agapostemon	angelicus	R.B. Roberts	6/25/50	Not Recorded	Not Recorded	Not Recorded	United States	Arizona	Coconino	Flagstaff	351981	-1116506
University of Kansas Natural History Museum Entomology Division	494659	Animalia	Arthropoda	Insecta	Hymenoptera	Halictidae	Agapostemon angelicus	Cockerell 1924	Agapostemon	angelicus	R.B. Roberts	6/25/50	Not Recorded	Not Recorded	Not Recorded	United States	Arizona	Coconino	Flagstaff	351981	-1116506
University of Kansas Natural History Museum Entomology Division	494327	Animalia	Arthropoda	Insecta	Hymenoptera	Halictidae	Agapostemon angelicus	Cockerell 1924	Agapostemon	angelicus	R.B. Roberts	6/25/50	Not Recorded	Not Recorded	Not Recorded	United States	Arizona	Coconino	San Francisco Mountains	353408	-1116825
University of Kansas Natural History Museum Entomology Division	494328	Animalia	Arthropoda	Insecta	Hymenoptera	Halictidae	Agapostemon angelicus	Cockerell 1924	Agapostemon	angelicus	R.B. Roberts	6/25/50	Not Recorded	Not Recorded	Not Recorded	United States	Arizona	Coconino	San Francisco Mountains	353408	-1116825
University of Kansas Natural History Museum Entomology Division	494329	Animalia	Arthropoda	Insecta	Hymenoptera	Halictidae	Agapostemon angelicus	Cockerell 1924	Agapostemon	angelicus	R.B. Roberts	6/25/50	Not Recorded	Not Recorded	Not Recorded	United States	Arizona	Coconino	San Francisco Mountains	353408	-1116825
University of Kansas Natural History Museum Entomology Division	494330	Animalia	Arthropoda	Insecta	Hymenoptera	Halictidae	Agapostemon angelicus	Cockerell 1924	Agapostemon	angelicus	R.B. Roberts	6/25/50	Not Recorded	Not Recorded	Not Recorded	United States	Arizona	Coconino	San Francisco Mountains	353408	-1116825
University of Kansas Natural History Museum Entomology Division	494331	Animalia	Arthropoda	Insecta	Hymenoptera	Halictidae	Agapostemon angelicus	Cockerell 1924	Agapostemon	angelicus	R.B. Roberts	6/25/50	Not Recorded	Not Recorded	Not Recorded	United States	Arizona	Coconino	San Francisco Mountains	353408	-1116825
University of Kansas Natural History Museum Entomology Division	494702	Animalia	Arthropoda	Insecta	Hymenoptera	Halictidae	Agapostemon angelicus	Cockerell 1924	Agapostemon	angelicus	R.B. Roberts	6/25/50	Not Recorded	Not Recorded	Not Recorded	United States	Arizona	Coconino	San Francisco Mountains	353408	-1116825
University of Kansas Natural History Museum Entomology Division	494703	Animalia	Arthropoda	Insecta	Hymenoptera	Halictidae	Agapostemon angelicus	Cockerell 1924	Agapostemon	angelicus	R.B. Roberts	6/25/50	Not Recorded	Not Recorded	Not Recorded	United States	Arizona	Coconino	San Francisco Mountains	353408	-1116825
University of Kansas Natural History Museum Entomology Division	494704	Animalia	Arthropoda	Insecta	Hymenoptera	Halictidae	Agapostemon angelicus	Cockerell 1924	Agapostemon	angelicus	R.B. Roberts	6/25/50	Not Recorded	Not Recorded	Not Recorded	United States	Arizona	Coconino	San Francisco Mountains	353408	-1116825
University of Kansas Natural History Museum Entomology Division	494705	Animalia	Arthropoda	Insecta	Hymenoptera	Halictidae	Agapostemon angelicus	Cockerell 1924	Agapostemon	angelicus	R.B. Roberts	6/25/50	Not Recorded	Not Recorded	Not Recorded	United States	Arizona	Coconino	San Francisco Mountains	353408	-1116825
University of Kansas Natural History Museum Entomology Division	494706	Animalia	Arthropoda	Insecta	Hymenoptera	Halictidae	Agapostemon angelicus	Cockerell 1924	Agapostemon	angelicus	R.B. Roberts	6/25/50	Not Recorded	Not Recorded	Not Recorded	United States	Arizona	Coconino	San Francisco Mountains	353408	-1116825
University of Kansas Natural History Museum Entomology Division	494707	Animalia	Arthropoda	Insecta	Hymenoptera	Halictidae	Agapostemon angelicus	Cockerell 1924	Agapostemon	angelicus	R.B. Roberts	6/25/50	Not Recorded	Not Recorded	Not Recorded	United States	Arizona	Coconino	San Francisco Mountains	353408	-1116825
University of Kansas Natural History Museum Entomology Division	494708	Animalia	Arthropoda	Insecta	Hymenoptera	Halictidae	Agapostemon angelicus	Cockerell 1924	Agapostemon	angelicus	R.B. Roberts	6/25/50	Not Recorded	Not Recorded	Not Recorded	United States	Arizona	Coconino	San Francisco Mountains	353408	-1116825
University of Kansas Natural History Museum Entomology Division	494709	Animalia	Arthropoda	Insecta	Hymenoptera	Halictidae	Agapostemon angelicus	Cockerell 1924	Agapostemon	angelicus	R.B. Roberts	6/25/50	Not Recorded	Not Recorded	Not Recorded	United States	Arizona	Coconino	San Francisco Mountains	353408	-1116825
American Museum of Natural History	AMNH_BEE 00214426	Animalia	Arthropoda	Insecta	Hymenoptera	Halictidae	Agapostemon angelicus	Cockerell 1924	Agapostemon	angelicus	R.B. Roberts	6/25/50	Not Recorded	Male	Pollinator Net	United States	Arizona	Coconino	San Francisco Mountains	353408	-1116825
American Museum of Natural History	AMNH_BEE 00214427	Animalia	Arthropoda	Insecta	Hymenoptera	Halictidae	Agapostemon angelicus	Cockerell 1924	Agapostemon	angelicus	R.B. Roberts	6/25/50	Not Recorded	Male	Pollinator Net	United States	Arizona	Coconino	San Francisco Mountains	353408	-1116825
American Museum of Natural History	AMNH_BEE 00214428	Animalia	Arthropoda	Insecta	Hymenoptera	Halictidae	Agapostemon angelicus	Cockerell 1924	Agapostemon	angelicus	R.B. Roberts	6/25/50	Not Recorded	Male	Pollinator Net	United States	Arizona	Coconino	San Francisco Mountains	353408	-1116825
American Museum of Natural History	AMNH_BEE 00214429	Animalia	Arthropoda	Insecta	Hymenoptera	Halictidae	Agapostemon angelicus	Cockerell 1924	Agapostemon	angelicus	R.B. Roberts	6/25/50	Not Recorded	Male	Pollinator Net	United States	Arizona	Coconino	San Francisco Mountains	353408	-1116825
University of Kansas Natural History Museum Entomology Division	494313	Animalia	Arthropoda	Insecta	Hymenoptera	Halictidae	Agapostemon angelicus	Cockerell 1924	Agapostemon	angelicus	R.B. Roberts	6/26/50	Not Recorded	Not Recorded	Not Recorded	United States	Arizona	Coconino	Flagstaff	351981	-1116506
University of Kansas Natural History Museum Entomology Division	494314	Animalia	Arthropoda	Insecta	Hymenoptera	Halictidae	Agapostemon angelicus	Cockerell 1924	Agapostemon	angelicus	R.B. Roberts	6/26/50	Not Recorded	Not Recorded	Not Recorded	United States	Arizona	Coconino	Flagstaff	351981	-1116506
University of Kansas Natural History Museum Entomology Division	494315	Animalia	Arthropoda	Insecta	Hymenoptera	Halictidae	Agapostemon angelicus	Cockerell 1924	Agapostemon	angelicus	R.B. Roberts	6/26/50	Not Recorded	Not Recorded	Not Recorded	United States	Arizona	Coconino	Flagstaff	351981	-1116506
University of Kansas Natural History Museum Entomology Division	494316	Animalia	Arthropoda	Insecta	Hymenoptera	Halictidae	Agapostemon angelicus	Cockerell 1924	Agapostemon	angelicus	R.B. Roberts	6/26/50	Not Recorded	Not Recorded	Not Recorded	United States	Arizona	Coconino	Flagstaff	351981	-1116506
University of Kansas Natural History Museum Entomology Division	494317	Animalia	Arthropoda	Insecta	Hymenoptera	Halictidae	Agapostemon angelicus	Cockerell 1924	Agapostemon	angelicus	R.B. Roberts	6/26/50	Not Recorded	Not Recorded	Not Recorded	United States	Arizona	Coconino	Flagstaff	351981	-1116506
University of Kansas Natural History Museum Entomology Division	494318	Animalia	Arthropoda	Insecta	Hymenoptera	Halictidae	Agapostemon angelicus	Cockerell 1924	Agapostemon	angelicus	R.B. Roberts	6/26/50	Not Recorded	Not Recorded	Not Recorded	United States	Arizona	Coconino	Flagstaff	351981	-1116506
University of Kansas Natural History Museum Entomology Division	494319	Animalia	Arthropoda	Insecta	Hymenoptera	Halictidae	Agapostemon angelicus	Cockerell 1924	Agapostemon	angelicus	R.B. Roberts	6/26/50	Not Recorded	Not Recorded	Not Recorded	United States	Arizona	Coconino	Flagstaff	351981	-1116506
University of Kansas Natural History Museum Entomology Division	494320	Animalia	Arthropoda	Insecta	Hymenoptera	Halictidae	Agapostemon angelicus	Cockerell 1924	Agapostemon	angelicus	R.B. Roberts	6/26/50	Not Recorded	Not Recorded	Not Recorded	United States	Arizona	Coconino	Flagstaff	351981	-1116506
University of Kansas Natural History Museum Entomology Division	494321	Animalia	Arthropoda	Insecta	Hymenoptera	Halictidae	Agapostemon angelicus	Cockerell 1924	Agapostemon	angelicus	R.B. Roberts	6/26/50	Not Recorded	Not Recorded	Not Recorded	United States	Arizona	Coconino	Flagstaff	351981	-1116506
University of Kansas Natural History Museum Entomology Division	494322	Animalia	Arthropoda	Insecta	Hymenoptera	Halictidae	Agapostemon angelicus	Cockerell 1924	Agapostemon	angelicus	R.B. Roberts	6/26/50	Not Recorded	Not Recorded	Not Recorded	United States	Arizona	Coconino	Flagstaff	351981	-1116506
University of Kansas Natural History Museum Entomology Division	494323	Animalia	Arthropoda	Insecta	Hymenoptera	Halictidae	Agapostemon angelicus	Cockerell 1924	Agapostemon	angelicus	R.B. Roberts	6/26/50	Not Recorded	Not Recorded	Not Recorded	United States	Arizona	Coconino	Flagstaff	351981	-1116506
University of Kansas Natural History Museum Entomology Division	494326	Animalia	Arthropoda	Insecta	Hymenoptera	Halictidae	Agapostemon angelicus	Cockerell 1924	Agapostemon	angelicus	R.B. Roberts	7/19/50	Not Recorded	Not Recorded	Not Recorded	United States	Arizona	Coconino	Flagstaff 10 mi N	353426	-1116506
University of Kansas Natural History Museum Entomology Division	494654	Animalia	Arthropoda	Insecta	Hymenoptera	Halictidae	Agapostemon angelicus	Cockerell 1924	Agapostemon	angelicus	R.B. Roberts	7/19/50	Not Recorded	Not Recorded	Not Recorded	United States	Arizona	Coconino	Flagstaff 8 mi NE	352798	-1115504
American Museum of Natural History	AMNH_BEE 00214335	Animalia	Arthropoda	Insecta	Hymenoptera	Halictidae	Agapostemon angelicus	Cockerell 1924	Agapostemon	angelicus	R.B. Roberts	1950-01-08	Not Recorded	Male	Pollinator Net	United States	Arizona	Coconino	15-20 mi N of Flagstaff	354381	-1115664
American Museum of Natural History	AMNH_BEE 00214533	Animalia	Arthropoda	Insecta	Hymenoptera	Halictidae	Agapostemon angelicus	Cockerell 1924	Agapostemon	angelicus	R.B. Roberts	1950-01-08	Not Recorded	Male	Pollinator Net	United States	Arizona	Coconino	15-20 mi N of Flagstaff	354381	-1115664
American Museum of Natural History	AMNH_BEE 00214534	Animalia	Arthropoda	Insecta	Hymenoptera	Halictidae	Agapostemon angelicus	Cockerell 1924	Agapostemon	angelicus	R.B. Roberts	1950-01-08	Not Recorded	Male	Pollinator Net	United States	Arizona	Coconino	15-20 mi N of Flagstaff	354381	-1115664
American Museum of Natural History	AMNH_BEE 00214330	Animalia	Arthropoda	Insecta	Hymenoptera	Halictidae	Agapostemon angelicus	Cockerell 1924	Agapostemon	angelicus	R.B. Roberts	1950-01-08	Not Recorded	Male	Pollinator Net	United States	Arizona	Coconino	30 mi N of Flagstaff	356175	-1115226
University of Kansas Natural History Museum Entomology Division	494324	Animalia	Arthropoda	Insecta	Hymenoptera	Halictidae	Agapostemon angelicus	Cockerell 1924	Agapostemon	angelicus	R.B. Roberts	1952-03-07	Not Recorded	Not Recorded	Not Recorded	United States	Arizona	Coconino	Flagstaff 20 mi N	354872	-1116506
University of Kansas Natural History Museum Entomology Division	494625	Animalia	Arthropoda	Insecta	Hymenoptera	Halictidae	Agapostemon angelicus	Cockerell 1924	Agapostemon	angelicus	R.B. Roberts	1952-03-07	Not Recorded	Not Recorded	Not Recorded	United States	Arizona	Coconino	Flagstaff 20 mi N	354872	-1116506
University of Kansas Natural History Museum Entomology Division	494626	Animalia	Arthropoda	Insecta	Hymenoptera	Halictidae	Agapostemon angelicus	Cockerell 1924	Agapostemon	angelicus	R.B. Roberts	1952-03-07	Not Recorded	Not Recorded	Not Recorded	United States	Arizona	Coconino	Flagstaff 20 mi N	354872	-1116506
University of Kansas Natural History Museum Entomology Division	494627	Animalia	Arthropoda	Insecta	Hymenoptera	Halictidae	Agapostemon angelicus	Cockerell 1924	Agapostemon	angelicus	R.B. Roberts	1952-03-07	Not Recorded	Not Recorded	Not Recorded	United States	Arizona	Coconino	Flagstaff 20 mi N	354872	-1116506
University of Kansas Natural History Museum Entomology Division	494628	Animalia	Arthropoda	Insecta	Hymenoptera	Halictidae	Agapostemon angelicus	Cockerell 1924	Agapostemon	angelicus	R.B. Roberts	1952-03-07	Not Recorded	Not Recorded	Not Recorded	United States	Arizona	Coconino	Flagstaff 20 mi N	354872	-1116506
University of Kansas Natural History Museum Entomology Division	494629	Animalia	Arthropoda	Insecta	Hymenoptera	Halictidae	Agapostemon angelicus	Cockerell 1924	Agapostemon	angelicus	R.B. Roberts	1952-03-07	Not Recorded	Not Recorded	Not Recorded	United States	Arizona	Coconino	Flagstaff 20 mi N	354872	-1116506
University of Kansas Natural History Museum Entomology Division	494630	Animalia	Arthropoda	Insecta	Hymenoptera	Halictidae	Agapostemon angelicus	Cockerell 1924	Agapostemon	angelicus	R.B. Roberts	1952-03-07	Not Recorded	Not Recorded	Not Recorded	United States	Arizona	Coconino	Flagstaff 20 mi N	354872	-1116506
University of Kansas Natural History Museum Entomology Division	494631	Animalia	Arthropoda	Insecta	Hymenoptera	Halictidae	Agapostemon angelicus	Cockerell 1924	Agapostemon	angelicus	R.B. Roberts	1952-03-07	Not Recorded	Not Recorded	Not Recorded	United States	Arizona	Coconino	Flagstaff 20 mi N	354872	-1116506
University of Kansas Natural History Museum Entomology Division	494632	Animalia	Arthropoda	Insecta	Hymenoptera	Halictidae	Agapostemon angelicus	Cockerell 1924	Agapostemon	angelicus	R.B. Roberts	1952-03-07	Not Recorded	Not Recorded	Not Recorded	United States	Arizona	Coconino	Flagstaff 20 mi N	354872	-1116506
University of Kansas Natural History Museum Entomology Division	494633	Animalia	Arthropoda	Insecta	Hymenoptera	Halictidae	Agapostemon angelicus	Cockerell 1924	Agapostemon	angelicus	R.B. Roberts	1952-03-07	Not Recorded	Not Recorded	Not Recorded	United States	Arizona	Coconino	Flagstaff 20 mi N	354872	-1116506
University of Kansas Natural History Museum Entomology Division	494634	Animalia	Arthropoda	Insecta	Hymenoptera	Halictidae	Agapostemon angelicus	Cockerell 1924	Agapostemon	angelicus	R.B. Roberts	1952-03-07	Not Recorded	Not Recorded	Not Recorded	United States	Arizona	Coconino	Flagstaff 20 mi N	354872	-1116506
University of Kansas Natural History Museum Entomology Division	494635	Animalia	Arthropoda	Insecta	Hymenoptera	Halictidae	Agapostemon angelicus	Cockerell 1924	Agapostemon	angelicus	R.B. Roberts	1952-03-07	Not Recorded	Not Recorded	Not Recorded	United States	Arizona	Coconino	Flagstaff 20 mi N	354872	-1116506
University of Kansas Natural History Museum Entomology Division	494636	Animalia	Arthropoda	Insecta	Hymenoptera	Halictidae	Agapostemon angelicus	Cockerell 1924	Agapostemon	angelicus	R.B. Roberts	1952-03-07	Not Recorded	Not Recorded	Not Recorded	United States	Arizona	Coconino	Flagstaff 20 mi N	354872	-1116506
University of Kansas Natural History Museum Entomology Division	494637	Animalia	Arthropoda	Insecta	Hymenoptera	Halictidae	Agapostemon angelicus	Cockerell 1924	Agapostemon	angelicus	R.B. Roberts	1952-03-07	Not Recorded	Not Recorded	Not Recorded	United States	Arizona	Coconino	Flagstaff 20 mi N	354872	-1116506
University of Kansas Natural History Museum Entomology Division	494638	Animalia	Arthropoda	Insecta	Hymenoptera	Halictidae	Agapostemon angelicus	Cockerell 1924	Agapostemon	angelicus	R.B. Roberts	1952-03-07	Not Recorded	Not Recorded	Not Recorded	United States	Arizona	Coconino	Flagstaff 20 mi N	354872	-1116506
University of Kansas Natural History Museum Entomology Division	494639	Animalia	Arthropoda	Insecta	Hymenoptera	Halictidae	Agapostemon angelicus	Cockerell 1924	Agapostemon	angelicus	R.B. Roberts	1952-03-07	Not Recorded	Not Recorded	Not Recorded	United States	Arizona	Coconino	Flagstaff 20 mi N	354872	-1116506
University of Kansas Natural History Museum Entomology Division	494640	Animalia	Arthropoda	Insecta	Hymenoptera	Halictidae	Agapostemon angelicus	Cockerell 1924	Agapostemon	angelicus	R.B. Roberts	1952-03-07	Not Recorded	Not Recorded	Not Recorded	United States	Arizona	Coconino	Flagstaff 20 mi N	354872	-1116506
University of Kansas Natural History Museum Entomology Division	494641	Animalia	Arthropoda	Insecta	Hymenoptera	Halictidae	Agapostemon angelicus	Cockerell 1924	Agapostemon	angelicus	R.B. Roberts	1952-03-07	Not Recorded	Not Recorded	Not Recorded	United States	Arizona	Coconino	Flagstaff 20 mi N	354872	-1116506
University of Kansas Natural History Museum Entomology Division	494642	Animalia	Arthropoda	Insecta	Hymenoptera	Halictidae	Agapostemon angelicus	Cockerell 1924	Agapostemon	angelicus	R.B. Roberts	1952-03-07	Not Recorded	Not Recorded	Not Recorded	United States	Arizona	Coconino	Flagstaff 20 mi N	354872	-1116506
University of Kansas Natural History Museum Entomology Division	494643	Animalia	Arthropoda	Insecta	Hymenoptera	Halictidae	Agapostemon angelicus	Cockerell 1924	Agapostemon	angelicus	R.B. Roberts	1952-03-07	Not Recorded	Not Recorded	Not Recorded	United States	Arizona	Coconino	Flagstaff 20 mi N	354872	-1116506
University of Kansas Natural History Museum Entomology Division	494644	Animalia	Arthropoda	Insecta	Hymenoptera	Halictidae	Agapostemon angelicus	Cockerell 1924	Agapostemon	angelicus	R.B. Roberts	1952-03-07	Not Recorded	Not Recorded	Not Recorded	United States	Arizona	Coconino	Flagstaff 20 mi N	354872	-1116506
University of Kansas Natural History Museum Entomology Division	494645	Animalia	Arthropoda	Insecta	Hymenoptera	Halictidae	Agapostemon angelicus	Cockerell 1924	Agapostemon	angelicus	R.B. Roberts	1952-03-07	Not Recorded	Not Recorded	Not Recorded	United States	Arizona	Coconino	Flagstaff 20 mi N	354872	-1116506
University of Kansas Natural History Museum Entomology Division	494646	Animalia	Arthropoda	Insecta	Hymenoptera	Halictidae	Agapostemon angelicus	Cockerell 1924	Agapostemon	angelicus	R.B. Roberts	1952-03-07	Not Recorded	Not Recorded	Not Recorded	United States	Arizona	Coconino	Flagstaff 20 mi N	354872	-1116506
University of Kansas Natural History Museum Entomology Division	494647	Animalia	Arthropoda	Insecta	Hymenoptera	Halictidae	Agapostemon angelicus	Cockerell 1924	Agapostemon	angelicus	R.B. Roberts	1952-03-07	Not Recorded	Not Recorded	Not Recorded	United States	Arizona	Coconino	Flagstaff 20 mi N	354872	-1116506
University of Kansas Natural History Museum Entomology Division	494648	Animalia	Arthropoda	Insecta	Hymenoptera	Halictidae	Agapostemon angelicus	Cockerell 1924	Agapostemon	angelicus	R.B. Roberts	1952-03-07	Not Recorded	Not Recorded	Not Recorded	United States	Arizona	Coconino	Flagstaff 20 mi N	354872	-1116506
University of Kansas Natural History Museum Entomology Division	494649	Animalia	Arthropoda	Insecta	Hymenoptera	Halictidae	Agapostemon angelicus	Cockerell 1924	Agapostemon	angelicus	R.B. Roberts	1952-03-07	Not Recorded	Not Recorded	Not Recorded	United States	Arizona	Coconino	Flagstaff 20 mi N	354872	-1116506
University of Kansas Natural History Museum Entomology Division	494650	Animalia	Arthropoda	Insecta	Hymenoptera	Halictidae	Agapostemon angelicus	Cockerell 1924	Agapostemon	angelicus	R.B. Roberts	1952-03-07	Not Recorded	Not Recorded	Not Recorded	United States	Arizona	Coconino	Flagstaff 20 mi N	354872	-1116506
University of Kansas Natural History Museum Entomology Division	494651	Animalia	Arthropoda	Insecta	Hymenoptera	Halictidae	Agapostemon angelicus	Cockerell 1924	Agapostemon	angelicus	R.B. Roberts	1952-03-07	Not Recorded	Not Recorded	Not Recorded	United States	Arizona	Coconino	Flagstaff 20 mi N	354872	-1116506
University of Kansas Natural History Museum Entomology Division	494733	Animalia	Arthropoda	Insecta	Hymenoptera	Halictidae	Agapostemon angelicus	Cockerell 1924	Agapostemon	angelicus	R.B. Roberts	1952-05-07	Not Recorded	Not Recorded	Not Recorded	United States	Arizona	Coconino	Flagstaff	351981	-1116506
University of Kansas Natural History Museum Entomology Division	494325	Animalia	Arthropoda	Insecta	Hymenoptera	Halictidae	Agapostemon angelicus	Cockerell 1924	Agapostemon	angelicus	R.B. Roberts	1952-05-07	Not Recorded	Not Recorded	Not Recorded	United States	Arizona	Coconino	Flagstaff 25 mi N	355595	-1116506
University of Kansas Natural History Museum Entomology Division	494710	Animalia	Arthropoda	Insecta	Hymenoptera	Halictidae	Agapostemon angelicus	Cockerell 1924	Agapostemon	angelicus	R.B. Roberts	1952-05-07	Not Recorded	Not Recorded	Not Recorded	United States	Arizona	Coconino	Flagstaff 25 mi N	355595	-1116506
University of Kansas Natural History Museum Entomology Division	494711	Animalia	Arthropoda	Insecta	Hymenoptera	Halictidae	Agapostemon angelicus	Cockerell 1924	Agapostemon	angelicus	R.B. Roberts	1952-05-07	Not Recorded	Not Recorded	Not Recorded	United States	Arizona	Coconino	Flagstaff 25 mi N	355595	-1116506
University of Kansas Natural History Museum Entomology Division	494712	Animalia	Arthropoda	Insecta	Hymenoptera	Halictidae	Agapostemon angelicus	Cockerell 1924	Agapostemon	angelicus	R.B. Roberts	1952-05-07	Not Recorded	Not Recorded	Not Recorded	United States	Arizona	Coconino	Flagstaff 25 mi N	355595	-1116506
University of Kansas Natural History Museum Entomology Division	494713	Animalia	Arthropoda	Insecta	Hymenoptera	Halictidae	Agapostemon angelicus	Cockerell 1924	Agapostemon	angelicus	R.B. Roberts	1952-05-07	Not Recorded	Not Recorded	Not Recorded	United States	Arizona	Coconino	Flagstaff 25 mi N	355595	-1116506
University of Kansas Natural History Museum Entomology Division	494714	Animalia	Arthropoda	Insecta	Hymenoptera	Halictidae	Agapostemon angelicus	Cockerell 1924	Agapostemon	angelicus	R.B. Roberts	1952-05-07	Not Recorded	Not Recorded	Not Recorded	United States	Arizona	Coconino	Flagstaff 25 mi N	355595	-1116506
University of Kansas Natural History Museum Entomology Division	494715	Animalia	Arthropoda	Insecta	Hymenoptera	Halictidae	Agapostemon angelicus	Cockerell 1924	Agapostemon	angelicus	R.B. Roberts	1952-05-07	Not Recorded	Not Recorded	Not Recorded	United States	Arizona	Coconino	Flagstaff 25 mi N	355595	-1116506
University of Kansas Natural History Museum Entomology Division	494716	Animalia	Arthropoda	Insecta	Hymenoptera	Halictidae	Agapostemon angelicus	Cockerell 1924	Agapostemon	angelicus	R.B. Roberts	1952-05-07	Not Recorded	Not Recorded	Not Recorded	United States	Arizona	Coconino	Flagstaff 25 mi N	355595	-1116506
University of Kansas Natural History Museum Entomology Division	494717	Animalia	Arthropoda	Insecta	Hymenoptera	Halictidae	Agapostemon angelicus	Cockerell 1924	Agapostemon	angelicus	R.B. Roberts	1952-05-07	Not Recorded	Not Recorded	Not Recorded	United States	Arizona	Coconino	Flagstaff 25 mi N	355595	-1116506
University of Kansas Natural History Museum Entomology Division	494718	Animalia	Arthropoda	Insecta	Hymenoptera	Halictidae	Agapostemon angelicus	Cockerell 1924	Agapostemon	angelicus	R.B. Roberts	1952-05-07	Not Recorded	Not Recorded	Not Recorded	United States	Arizona	Coconino	Flagstaff 25 mi N	355595	-1116506
University of Kansas Natural History Museum Entomology Division	494719	Animalia	Arthropoda	Insecta	Hymenoptera	Halictidae	Agapostemon angelicus	Cockerell 1924	Agapostemon	angelicus	R.B. Roberts	1952-05-07	Not Recorded	Not Recorded	Not Recorded	United States	Arizona	Coconino	Flagstaff 25 mi N	355595	-1116506
University of Kansas Natural History Museum Entomology Division	494720	Animalia	Arthropoda	Insecta	Hymenoptera	Halictidae	Agapostemon angelicus	Cockerell 1924	Agapostemon	angelicus	R.B. Roberts	1952-05-07	Not Recorded	Not Recorded	Not Recorded	United States	Arizona	Coconino	Flagstaff 25 mi N	355595	-1116506
University of Kansas Natural History Museum Entomology Division	494721	Animalia	Arthropoda	Insecta	Hymenoptera	Halictidae	Agapostemon angelicus	Cockerell 1924	Agapostemon	angelicus	R.B. Roberts	1952-05-07	Not Recorded	Not Recorded	Not Recorded	United States	Arizona	Coconino	Flagstaff 25 mi N	355595	-1116506
University of Kansas Natural History Museum Entomology Division	494722	Animalia	Arthropoda	Insecta	Hymenoptera	Halictidae	Agapostemon angelicus	Cockerell 1924	Agapostemon	angelicus	R.B. Roberts	1952-05-07	Not Recorded	Not Recorded	Not Recorded	United States	Arizona	Coconino	Flagstaff 25 mi N	355595	-1116506
University of Kansas Natural History Museum Entomology Division	494723	Animalia	Arthropoda	Insecta	Hymenoptera	Halictidae	Agapostemon angelicus	Cockerell 1924	Agapostemon	angelicus	R.B. Roberts	1952-05-07	Not Recorded	Not Recorded	Not Recorded	United States	Arizona	Coconino	Flagstaff 25 mi N	355595	-1116506
University of Kansas Natural History Museum Entomology Division	494724	Animalia	Arthropoda	Insecta	Hymenoptera	Halictidae	Agapostemon angelicus	Cockerell 1924	Agapostemon	angelicus	R.B. Roberts	1952-05-07	Not Recorded	Not Recorded	Not Recorded	United States	Arizona	Coconino	Flagstaff 25 mi N	355595	-1116506
University of Kansas Natural History Museum Entomology Division	494725	Animalia	Arthropoda	Insecta	Hymenoptera	Halictidae	Agapostemon angelicus	Cockerell 1924	Agapostemon	angelicus	R.B. Roberts	1952-05-07	Not Recorded	Not Recorded	Not Recorded	United States	Arizona	Coconino	Flagstaff 25 mi N	355595	-1116506
University of Kansas Natural History Museum Entomology Division	494726	Animalia	Arthropoda	Insecta	Hymenoptera	Halictidae	Agapostemon angelicus	Cockerell 1924	Agapostemon	angelicus	R.B. Roberts	1952-05-07	Not Recorded	Not Recorded	Not Recorded	United States	Arizona	Coconino	Flagstaff 25 mi N	355595	-1116506
University of Kansas Natural History Museum Entomology Division	494727	Animalia	Arthropoda	Insecta	Hymenoptera	Halictidae	Agapostemon angelicus	Cockerell 1924	Agapostemon	angelicus	R.B. Roberts	1952-05-07	Not Recorded	Not Recorded	Not Recorded	United States	Arizona	Coconino	Flagstaff 25 mi N	355595	-1116506
University of Kansas Natural History Museum Entomology Division	494728	Animalia	Arthropoda	Insecta	Hymenoptera	Halictidae	Agapostemon angelicus	Cockerell 1924	Agapostemon	angelicus	R.B. Roberts	1952-05-07	Not Recorded	Not Recorded	Not Recorded	United States	Arizona	Coconino	Flagstaff 25 mi N	355595	-1116506
University of Kansas Natural History Museum Entomology Division	494729	Animalia	Arthropoda	Insecta	Hymenoptera	Halictidae	Agapostemon angelicus	Cockerell 1924	Agapostemon	angelicus	R.B. Roberts	1952-05-07	Not Recorded	Not Recorded	Not Recorded	United States	Arizona	Coconino	Flagstaff 25 mi N	355595	-1116506
University of Kansas Natural History Museum Entomology Division	494730	Animalia	Arthropoda	Insecta	Hymenoptera	Halictidae	Agapostemon angelicus	Cockerell 1924	Agapostemon	angelicus	R.B. Roberts	1952-05-07	Not Recorded	Not Recorded	Not Recorded	United States	Arizona	Coconino	Flagstaff 25 mi N	355595	-1116506
University of Kansas Natural History Museum Entomology Division	494731	Animalia	Arthropoda	Insecta	Hymenoptera	Halictidae	Agapostemon angelicus	Cockerell 1924	Agapostemon	angelicus	R.B. Roberts	1952-05-07	Not Recorded	Not Recorded	Not Recorded	United States	Arizona	Coconino	Flagstaff 25 mi N	355595	-1116506
University of Kansas Natural History Museum Entomology Division	494732	Animalia	Arthropoda	Insecta	Hymenoptera	Halictidae	Agapostemon angelicus	Cockerell 1924	Agapostemon	angelicus	R.B. Roberts	1952-05-07	Not Recorded	Not Recorded	Not Recorded	United States	Arizona	Coconino	Flagstaff 25 mi N	355595	-1116506
American Museum of Natural History	AMNH_BEE 00214537	Animalia	Arthropoda	Insecta	Hymenoptera	Halictidae	Agapostemon angelicus	Cockerell 1924	Agapostemon	angelicus	R.B. Roberts	7/26/52	Not Recorded	Male	Pollinator Net	United States	Arizona	Coconino	Gray Mountain	357458	-1114736
American Museum of Natural History	AMNH_BEE 00214538	Animalia	Arthropoda	Insecta	Hymenoptera	Halictidae	Agapostemon angelicus	Cockerell 1924	Agapostemon	angelicus	R.B. Roberts	7/26/52	Not Recorded	Male	Pollinator Net	United States	Arizona	Coconino	Gray Mountain	357458	-1114736
American Museum of Natural History	AMNH_BEE 00214539	Animalia	Arthropoda	Insecta	Hymenoptera	Halictidae	Agapostemon angelicus	Cockerell 1924	Agapostemon	angelicus	R.B. Roberts	7/26/52	Not Recorded	Male	Pollinator Net	United States	Arizona	Coconino	Gray Mountain	357458	-1114736
American Museum of Natural History	AMNH_BEE 00214681	Animalia	Arthropoda	Insecta	Hymenoptera	Halictidae	Agapostemon angelicus	Cockerell 1924	Agapostemon	angelicus	R.B. Roberts	7/26/52	Not Recorded	Male	Pollinator Net	United States	Arizona	Coconino	Gray Mountain	357458	-1114736
American Museum of Natural History	AMNH_BEE 00214682	Animalia	Arthropoda	Insecta	Hymenoptera	Halictidae	Agapostemon angelicus	Cockerell 1924	Agapostemon	angelicus	R.B. Roberts	7/26/52	Not Recorded	Male	Pollinator Net	United States	Arizona	Coconino	Gray Mountain	357458	-1114736
American Museum of Natural History	AMNH_BEE 00214683	Animalia	Arthropoda	Insecta	Hymenoptera	Halictidae	Agapostemon angelicus	Cockerell 1924	Agapostemon	angelicus	R.B. Roberts	7/26/52	Not Recorded	Male	Pollinator Net	United States	Arizona	Coconino	Gray Mountain	357458	-1114736
American Museum of Natural History	AMNH_BEE 00214684	Animalia	Arthropoda	Insecta	Hymenoptera	Halictidae	Agapostemon angelicus	Cockerell 1924	Agapostemon	angelicus	R.B. Roberts	7/26/52	Not Recorded	Male	Pollinator Net	United States	Arizona	Coconino	Gray Mountain	357458	-1114736
Bee Biology and Systematic Laboratory	BBSL693342	Animalia	Arthropoda	Insecta	Hymenoptera	Halictidae	Agapostemon angelicus	Cockerell 1924	Agapostemon	angelicus	K.T. Huntzinger	7/18/90	Not Recorded	Not Recorded	Not Recorded	United States	Arizona	Coconino	San Francisco Mountains Agassiz Peak E slope	353264	-1116728
Colorado Plateau Museum of Arthropod Biodiversity	NAUF4A0085615	Animalia	Arthropoda	Insecta	Hymenoptera	Halictidae	Agapostemon angelicus	Cockerell 1924	Agapostemon	angelicus	CPMAB	2009-01-07	Desert Grassland	Not Recorded	Blue Pollinator Cup	United States	Arizona	Coconino	DG1	35581	-111656
Colorado Plateau Museum of Arthropod Biodiversity	NAUF4A0007459	Animalia	Arthropoda	Insecta	Hymenoptera	Halictidae	Agapostemon angelicus	Cockerell 1924	Agapostemon	angelicus	CPMAB	2009-11-08	Desert Grassland	Not Recorded	White Pan Trap	United States	Arizona	Coconino	DG1	35581	-111656
Colorado Plateau Museum of Arthropod Biodiversity	NAUF4A0007467	Animalia	Arthropoda	Insecta	Hymenoptera	Halictidae	Agapostemon angelicus	Cockerell 1924	Agapostemon	angelicus	CPMAB	2009-11-08	Desert Grassland	Not Recorded	White Pan Trap	United States	Arizona	Coconino	DG1	35581	-111656
Colorado Plateau Museum of Arthropod Biodiversity	NAUF4A0007496	Animalia	Arthropoda	Insecta	Hymenoptera	Halictidae	Agapostemon angelicus	Cockerell 1924	Agapostemon	angelicus	CPMAB	2009-11-08	Desert Grassland	Not Recorded	Yellow Pollinator Cup	United States	Arizona	Coconino	DG1	35581	-111656
Colorado Plateau Museum of Arthropod Biodiversity	NAUF4A0007502	Animalia	Arthropoda	Insecta	Hymenoptera	Halictidae	Agapostemon angelicus	Cockerell 1924	Agapostemon	angelicus	CPMAB	2009-11-08	Desert Grassland	Not Recorded	Yellow Pollinator Cup	United States	Arizona	Coconino	DG1	35581	-111656
Colorado Plateau Museum of Arthropod Biodiversity	NAUF4A0085601	Animalia	Arthropoda	Insecta	Hymenoptera	Halictidae	Agapostemon angelicus	Cockerell 1924	Agapostemon	angelicus	CPMAB	2009-11-08	Desert Grassland	Not Recorded	Yellow Pollinator Cup	United States	Arizona	Coconino	DG1	35581	-111656
Colorado Plateau Museum of Arthropod Biodiversity	NAUF4A0085602	Animalia	Arthropoda	Insecta	Hymenoptera	Halictidae	Agapostemon angelicus	Cockerell 1924	Agapostemon	angelicus	CPMAB	2009-11-08	Desert Grassland	Not Recorded	Yellow Pollinator Cup	United States	Arizona	Coconino	DG1	35581	-111656
Colorado Plateau Museum of Arthropod Biodiversity	NAUF4A0085603	Animalia	Arthropoda	Insecta	Hymenoptera	Halictidae	Agapostemon angelicus	Cockerell 1924	Agapostemon	angelicus	CPMAB	2009-11-08	Desert Grassland	Not Recorded	Yellow Pollinator Cup	United States	Arizona	Coconino	DG1	35581	-111656
Colorado Plateau Museum of Arthropod Biodiversity	NAUF4A0085604	Animalia	Arthropoda	Insecta	Hymenoptera	Halictidae	Agapostemon angelicus	Cockerell 1924	Agapostemon	angelicus	CPMAB	2009-11-08	Desert Grassland	Not Recorded	Yellow Pollinator Cup	United States	Arizona	Coconino	DG1	35581	-111656
Colorado Plateau Museum of Arthropod Biodiversity	NAUF4A0085605	Animalia	Arthropoda	Insecta	Hymenoptera	Halictidae	Agapostemon angelicus	Cockerell 1924	Agapostemon	angelicus	CPMAB	2009-11-08	Desert Grassland	Not Recorded	Yellow Pollinator Cup	United States	Arizona	Coconino	DG1	35581	-111656
Colorado Plateau Museum of Arthropod Biodiversity	NAUF4A0085606	Animalia	Arthropoda	Insecta	Hymenoptera	Halictidae	Agapostemon angelicus	Cockerell 1924	Agapostemon	angelicus	CPMAB	2009-11-08	Desert Grassland	Not Recorded	Yellow Pollinator Cup	United States	Arizona	Coconino	DG1	35581	-111656
Colorado Plateau Museum of Arthropod Biodiversity	NAUF4A0085584	Animalia	Arthropoda	Insecta	Hymenoptera	Halictidae	Agapostemon angelicus	Cockerell 1924	Agapostemon	angelicus	CPMAB	2009-11-08	Desert Shrub	Not Recorded	White Pan Trap	United States	Arizona	Coconino	DS1	356927	-111426
Colorado Plateau Museum of Arthropod Biodiversity	NAUF4A0085585	Animalia	Arthropoda	Insecta	Hymenoptera	Halictidae	Agapostemon angelicus	Cockerell 1924	Agapostemon	angelicus	CPMAB	2009-11-08	Desert Shrub	Not Recorded	White Pan Trap	United States	Arizona	Coconino	DS1	356927	-111426
Colorado Plateau Museum of Arthropod Biodiversity	NAUF4A0085586	Animalia	Arthropoda	Insecta	Hymenoptera	Halictidae	Agapostemon angelicus	Cockerell 1924	Agapostemon	angelicus	CPMAB	2009-11-08	Desert Shrub	Not Recorded	White Pan Trap	United States	Arizona	Coconino	DS1	356927	-111426
Colorado Plateau Museum of Arthropod Biodiversity	NAUF4A0085587	Animalia	Arthropoda	Insecta	Hymenoptera	Halictidae	Agapostemon angelicus	Cockerell 1924	Agapostemon	angelicus	CPMAB	2009-11-08	Desert Shrub	Not Recorded	White Pan Trap	United States	Arizona	Coconino	DS1	356927	-111426
Colorado Plateau Museum of Arthropod Biodiversity	NAUF4A0085588	Animalia	Arthropoda	Insecta	Hymenoptera	Halictidae	Agapostemon angelicus	Cockerell 1924	Agapostemon	angelicus	CPMAB	2009-11-08	Desert Shrub	Not Recorded	White Pan Trap	United States	Arizona	Coconino	DS1	356927	-111426
Colorado Plateau Museum of Arthropod Biodiversity	NAUF4A0085589	Animalia	Arthropoda	Insecta	Hymenoptera	Halictidae	Agapostemon angelicus	Cockerell 1924	Agapostemon	angelicus	CPMAB	2009-11-08	Desert Shrub	Not Recorded	White Pan Trap	United States	Arizona	Coconino	DS1	356927	-111426
Colorado Plateau Museum of Arthropod Biodiversity	NAUF4A0085590	Animalia	Arthropoda	Insecta	Hymenoptera	Halictidae	Agapostemon angelicus	Cockerell 1924	Agapostemon	angelicus	CPMAB	2009-11-08	Desert Shrub	Not Recorded	White Pan Trap	United States	Arizona	Coconino	DS1	356927	-111426
Colorado Plateau Museum of Arthropod Biodiversity	NAUF4A0085591	Animalia	Arthropoda	Insecta	Hymenoptera	Halictidae	Agapostemon angelicus	Cockerell 1924	Agapostemon	angelicus	CPMAB	2009-11-08	Desert Shrub	Not Recorded	White Pan Trap	United States	Arizona	Coconino	DS1	356927	-111426
Colorado Plateau Museum of Arthropod Biodiversity	NAUF4A0085592	Animalia	Arthropoda	Insecta	Hymenoptera	Halictidae	Agapostemon angelicus	Cockerell 1924	Agapostemon	angelicus	CPMAB	2009-11-08	Desert Shrub	Not Recorded	White Pan Trap	United States	Arizona	Coconino	DS1	356927	-111426
Colorado Plateau Museum of Arthropod Biodiversity	NAUF4A0085593	Animalia	Arthropoda	Insecta	Hymenoptera	Halictidae	Agapostemon angelicus	Cockerell 1924	Agapostemon	angelicus	CPMAB	2009-11-08	Desert Shrub	Not Recorded	White Pan Trap	United States	Arizona	Coconino	DS1	356927	-111426
Colorado Plateau Museum of Arthropod Biodiversity	NAUF4A0085594	Animalia	Arthropoda	Insecta	Hymenoptera	Halictidae	Agapostemon angelicus	Cockerell 1924	Agapostemon	angelicus	CPMAB	2009-11-08	Desert Shrub	Not Recorded	White Pan Trap	United States	Arizona	Coconino	DS1	356927	-111426
Colorado Plateau Museum of Arthropod Biodiversity	NAUF4A0085595	Animalia	Arthropoda	Insecta	Hymenoptera	Halictidae	Agapostemon angelicus	Cockerell 1924	Agapostemon	angelicus	CPMAB	2009-11-08	Desert Shrub	Not Recorded	Yellow Pollinator Cup	United States	Arizona	Coconino	DS1	356927	-111426
Colorado Plateau Museum of Arthropod Biodiversity	NAUF4A0085596	Animalia	Arthropoda	Insecta	Hymenoptera	Halictidae	Agapostemon angelicus	Cockerell 1924	Agapostemon	angelicus	CPMAB	2009-11-08	Desert Shrub	Not Recorded	Yellow Pollinator Cup	United States	Arizona	Coconino	DS1	356927	-111426
Colorado Plateau Museum of Arthropod Biodiversity	NAUF4A0085607	Animalia	Arthropoda	Insecta	Hymenoptera	Halictidae	Agapostemon angelicus	Cockerell 1924	Agapostemon	angelicus	CPMAB	2009-11-08	Mixed Conifer	Meadow	Not Recorded	Yellow Pollinator Cup	United States	Arizona	Coconino	MC2M	353539	-1117306
Colorado Plateau Museum of Arthropod Biodiversity	NAUF4A0085611	Animalia	Arthropoda	Insecta	Hymenoptera	Halictidae	Agapostemon angelicus	Cockerell 1924	Agapostemon	angelicus	CPMAB	2009-11-08	Ponderosa Pine	Meadow	Not Recorded	Yellow Pollinator Cup	United States	Arizona	Coconino	PP5M	354162	-1116716
Colorado Plateau Museum of Arthropod Biodiversity	NAUF4A0085597	Animalia	Arthropoda	Insecta	Hymenoptera	Halictidae	Agapostemon angelicus	Cockerell 1924	Agapostemon	angelicus	CPMAB	2009-12-08	Desert Shrub	Not Recorded	Yellow Pollinator Cup	United States	Arizona	Coconino	DS1	356927	-111426
Colorado Plateau Museum of Arthropod Biodiversity	NAUF4A0085598	Animalia	Arthropoda	Insecta	Hymenoptera	Halictidae	Agapostemon angelicus	Cockerell 1924	Agapostemon	angelicus	CPMAB	8/13/09	Desert Shrub	Not Recorded	Yellow Pollinator Cup	United States	Arizona	Coconino	DS1	356927	-111426
Colorado Plateau Museum of Arthropod Biodiversity	NAUF4A0085600	Animalia	Arthropoda	Insecta	Hymenoptera	Halictidae	Agapostemon angelicus	Cockerell 1924	Agapostemon	angelicus	CPMAB	8/13/09	Desert Shrub	Not Recorded	Yellow Pollinator Cup	United States	Arizona	Coconino	DS1	356927	-111426
Colorado Plateau Museum of Arthropod Biodiversity	NAUF4A0085599	Animalia	Arthropoda	Insecta	Hymenoptera	Halictidae	Agapostemon angelicus	Cockerell 1924	Agapostemon	angelicus	CPMAB	2009-09-09	Desert Grassland	Not Recorded	Yellow Pollinator Cup	United States	Arizona	Coconino	DG1	35581	-111656
Colorado Plateau Museum of Arthropod Biodiversity	NAUF4A0085612	Animalia	Arthropoda	Insecta	Hymenoptera	Halictidae	Agapostemon angelicus	Cockerell 1924	Agapostemon	angelicus	CPMAB	2009-09-09	Desert Grassland	Not Recorded	White Pan Trap	United States	Arizona	Coconino	DG1	35581	-111656
Colorado Plateau Museum of Arthropod Biodiversity	NAUF4A0085613	Animalia	Arthropoda	Insecta	Hymenoptera	Halictidae	Agapostemon angelicus	Cockerell 1924	Agapostemon	angelicus	CPMAB	2009-09-09	Desert Grassland	Not Recorded	White Pan Trap	United States	Arizona	Coconino	DG1	35581	-111656
Colorado Plateau Museum of Arthropod Biodiversity	NAUF4A0085614	Animalia	Arthropoda	Insecta	Hymenoptera	Halictidae	Agapostemon angelicus	Cockerell 1924	Agapostemon	angelicus	CPMAB	2009-09-09	Desert Grassland	Not Recorded	White Pan Trap	United States	Arizona	Coconino	DG1	35581	-111656
Colorado Plateau Museum of Arthropod Biodiversity	NAUF4A0085608	Animalia	Arthropoda	Insecta	Hymenoptera	Halictidae	Agapostemon angelicus	Cockerell 1924	Agapostemon	angelicus	CPMAB	2009-09-09	Mixed Conifer	Meadow	Not Recorded	White Pan Trap	United States	Arizona	Coconino	MC2M	353539	-1117306
Colorado Plateau Museum of Arthropod Biodiversity	NAUF4A0085609	Animalia	Arthropoda	Insecta	Hymenoptera	Halictidae	Agapostemon angelicus	Cockerell 1924	Agapostemon	angelicus	CPMAB	2009-09-09	Mixed Conifer	Meadow	Not Recorded	Yellow Pollinator Cup	United States	Arizona	Coconino	MC2M	353539	-1117306
Colorado Plateau Museum of Arthropod Biodiversity	NAUF4A0085616	Animalia	Arthropoda	Insecta	Hymenoptera	Halictidae	Agapostemon angelicus	Cockerell 1924	Agapostemon	angelicus	CPMAB	2009-12-10	Desert Shrub	Not Recorded	White Pan Trap	United States	Arizona	Coconino	DS1	356927	-111426
Colorado Plateau Museum of Arthropod Biodiversity	NAUF4A0085610	Animalia	Arthropoda	Insecta	Hymenoptera	Halictidae	Agapostemon angelicus	Cockerell 1924	Agapostemon	angelicus	CPMAB	6/18/11	Mixed Conifer	Meadow	Not Recorded	White Pan Trap	United States	Arizona	Coconino	MC2M	353539	-1117306
Colorado Plateau Museum of Arthropod Biodiversity	NAUF4A0085546	Animalia	Arthropoda	Insecta	Hymenoptera	Halictidae	Agapostemon angelicus	Cockerell 1924	Agapostemon	angelicus	CPMAB	2012-01-05	Desert Grassland	Not Recorded	Yellow Pollinator Cup	United States	Arizona	Coconino	DG1	35581	-111656
Colorado Plateau Museum of Arthropod Biodiversity	NAUF4A0085547	Animalia	Arthropoda	Insecta	Hymenoptera	Halictidae	Agapostemon angelicus	Cockerell 1924	Agapostemon	angelicus	CPMAB	2012-01-05	Desert Grassland	Not Recorded	White Pollinator Cup	United States	Arizona	Coconino	DG1	35581	-111656
Colorado Plateau Museum of Arthropod Biodiversity	NAUF4A0085548	Animalia	Arthropoda	Insecta	Hymenoptera	Halictidae	Agapostemon angelicus	Cockerell 1924	Agapostemon	angelicus	CPMAB	2012-01-05	Desert Grassland	Not Recorded	Yellow Pollinator Cup	United States	Arizona	Coconino	DG1	35581	-111656
Colorado Plateau Museum of Arthropod Biodiversity	NAUF4A0085549	Animalia	Arthropoda	Insecta	Hymenoptera	Halictidae	Agapostemon angelicus	Cockerell 1924	Agapostemon	angelicus	CPMAB	2012-01-05	Desert Grassland	Not Recorded	Yellow Pollinator Cup	United States	Arizona	Coconino	DG1	35581	-111656
Colorado Plateau Museum of Arthropod Biodiversity	NAUF4A0085550	Animalia	Arthropoda	Insecta	Hymenoptera	Halictidae	Agapostemon angelicus	Cockerell 1924	Agapostemon	angelicus	CPMAB	2012-01-05	Desert Grassland	Not Recorded	Blue Pollinator Cup	United States	Arizona	Coconino	DG1	35581	-111656
Colorado Plateau Museum of Arthropod Biodiversity	NAUF4A0085551	Animalia	Arthropoda	Insecta	Hymenoptera	Halictidae	Agapostemon angelicus	Cockerell 1924	Agapostemon	angelicus	CPMAB	2012-01-05	Desert Grassland	Not Recorded	Blue Pollinator Cup	United States	Arizona	Coconino	DG1	35581	-111656
Colorado Plateau Museum of Arthropod Biodiversity	NAUF4A0085552	Animalia	Arthropoda	Insecta	Hymenoptera	Halictidae	Agapostemon angelicus	Cockerell 1924	Agapostemon	angelicus	CPMAB	2012-01-05	Desert Grassland	Not Recorded	Yellow Pollinator Cup	United States	Arizona	Coconino	DG1	35581	-111656
Colorado Plateau Museum of Arthropod Biodiversity	NAUF4A0085553	Animalia	Arthropoda	Insecta	Hymenoptera	Halictidae	Agapostemon angelicus	Cockerell 1924	Agapostemon	angelicus	CPMAB	2012-01-05	Desert Grassland	Not Recorded	Yellow Pollinator Cup	United States	Arizona	Coconino	DG1	35581	-111656
Colorado Plateau Museum of Arthropod Biodiversity	NAUF4A0085554	Animalia	Arthropoda	Insecta	Hymenoptera	Halictidae	Agapostemon angelicus	Cockerell 1924	Agapostemon	angelicus	CPMAB	2012-01-05	Desert Grassland	Not Recorded	Yellow Pollinator Cup	United States	Arizona	Coconino	DG1	35581	-111656
Colorado Plateau Museum of Arthropod Biodiversity	NAUF4A0085555	Animalia	Arthropoda	Insecta	Hymenoptera	Halictidae	Agapostemon angelicus	Cockerell 1924	Agapostemon	angelicus	CPMAB	2012-01-05	Desert Grassland	Not Recorded	Blue Pollinator Cup	United States	Arizona	Coconino	DG1	35581	-111656
Colorado Plateau Museum of Arthropod Biodiversity	NAUF4A0085556	Animalia	Arthropoda	Insecta	Hymenoptera	Halictidae	Agapostemon angelicus	Cockerell 1924	Agapostemon	angelicus	CPMAB	2012-01-05	Desert Grassland	Not Recorded	Yellow Pollinator Cup	United States	Arizona	Coconino	DG1	35581	-111656
Colorado Plateau Museum of Arthropod Biodiversity	NAUF4A0085557	Animalia	Arthropoda	Insecta	Hymenoptera	Halictidae	Agapostemon angelicus	Cockerell 1924	Agapostemon	angelicus	CPMAB	2012-01-05	Desert Grassland	Not Recorded	Yellow Pollinator Cup	United States	Arizona	Coconino	DG1	35581	-111656
Colorado Plateau Museum of Arthropod Biodiversity	NAUF4A0085558	Animalia	Arthropoda	Insecta	Hymenoptera	Halictidae	Agapostemon angelicus	Cockerell 1924	Agapostemon	angelicus	CPMAB	2012-01-05	Desert Grassland	Not Recorded	Yellow Pollinator Cup	United States	Arizona	Coconino	DG1	35581	-111656
Colorado Plateau Museum of Arthropod Biodiversity	NAUF4A0085559	Animalia	Arthropoda	Insecta	Hymenoptera	Halictidae	Agapostemon angelicus	Cockerell 1924	Agapostemon	angelicus	CPMAB	2012-01-05	Desert Grassland	Not Recorded	Yellow Pollinator Cup	United States	Arizona	Coconino	DG1	35581	-111656
Colorado Plateau Museum of Arthropod Biodiversity	NAUF4A0085560	Animalia	Arthropoda	Insecta	Hymenoptera	Halictidae	Agapostemon angelicus	Cockerell 1924	Agapostemon	angelicus	CPMAB	2012-01-05	Desert Grassland	Not Recorded	Yellow Pollinator Cup	United States	Arizona	Coconino	DG1	35581	-111656
Colorado Plateau Museum of Arthropod Biodiversity	NAUF4A0085561	Animalia	Arthropoda	Insecta	Hymenoptera	Halictidae	Agapostemon angelicus	Cockerell 1924	Agapostemon	angelicus	CPMAB	2012-01-05	Desert Grassland	Not Recorded	Yellow Pollinator Cup	United States	Arizona	Coconino	DG1	35581	-111656
Colorado Plateau Museum of Arthropod Biodiversity	NAUF4A0085562	Animalia	Arthropoda	Insecta	Hymenoptera	Halictidae	Agapostemon angelicus	Cockerell 1924	Agapostemon	angelicus	CPMAB	2012-01-05	Desert Grassland	Not Recorded	Yellow Pollinator Cup	United States	Arizona	Coconino	DG1	35581	-111656
Colorado Plateau Museum of Arthropod Biodiversity	NAUF4A0085563	Animalia	Arthropoda	Insecta	Hymenoptera	Halictidae	Agapostemon angelicus	Cockerell 1924	Agapostemon	angelicus	CPMAB	2012-01-05	Desert Grassland	Not Recorded	Yellow Pollinator Cup	United States	Arizona	Coconino	DG1	35581	-111656
Colorado Plateau Museum of Arthropod Biodiversity	NAUF4A0085564	Animalia	Arthropoda	Insecta	Hymenoptera	Halictidae	Agapostemon angelicus	Cockerell 1924	Agapostemon	angelicus	CPMAB	2012-01-05	Desert Grassland	Not Recorded	Yellow Pollinator Cup	United States	Arizona	Coconino	DG1	35581	-111656
Colorado Plateau Museum of Arthropod Biodiversity	NAUF4A0085565	Animalia	Arthropoda	Insecta	Hymenoptera	Halictidae	Agapostemon angelicus	Cockerell 1924	Agapostemon	angelicus	CPMAB	2012-01-05	Desert Grassland	Not Recorded	Yellow Pollinator Cup	United States	Arizona	Coconino	DG1	35581	-111656
Colorado Plateau Museum of Arthropod Biodiversity	NAUF4A0085566	Animalia	Arthropoda	Insecta	Hymenoptera	Halictidae	Agapostemon angelicus	Cockerell 1924	Agapostemon	angelicus	CPMAB	2012-01-05	Desert Grassland	Not Recorded	Yellow Pollinator Cup	United States	Arizona	Coconino	DG1	35581	-111656
Colorado Plateau Museum of Arthropod Biodiversity	NAUF4A0085567	Animalia	Arthropoda	Insecta	Hymenoptera	Halictidae	Agapostemon angelicus	Cockerell 1924	Agapostemon	angelicus	CPMAB	2012-01-05	Desert Grassland	Not Recorded	Yellow Pollinator Cup	United States	Arizona	Coconino	DG1	35581	-111656
Colorado Plateau Museum of Arthropod Biodiversity	NAUF4A0085583	Animalia	Arthropoda	Insecta	Hymenoptera	Halictidae	Agapostemon angelicus	Cockerell 1924	Agapostemon	angelicus	CPMAB	2012-01-05	Desert Grassland	Not Recorded	Yellow Pollinator Cup	United States	Arizona	Coconino	DG1	35581	-111656
Colorado Plateau Museum of Arthropod Biodiversity	NAUF4A0085541	Animalia	Arthropoda	Insecta	Hymenoptera	Halictidae	Agapostemon angelicus	Cockerell 1924	Agapostemon	angelicus	CPMAB	5/17/12	Desert Grassland	Not Recorded	White Pollinator Cup	United States	Arizona	Coconino	DG1	35581	-111656
Colorado Plateau Museum of Arthropod Biodiversity	NAUF4A0085542	Animalia	Arthropoda	Insecta	Hymenoptera	Halictidae	Agapostemon angelicus	Cockerell 1924	Agapostemon	angelicus	CPMAB	5/17/12	Desert Grassland	Not Recorded	White Pollinator Cup	United States	Arizona	Coconino	DG1	35581	-111656
Colorado Plateau Museum of Arthropod Biodiversity	NAUF4A0085543	Animalia	Arthropoda	Insecta	Hymenoptera	Halictidae	Agapostemon angelicus	Cockerell 1924	Agapostemon	angelicus	CPMAB	5/17/12	Desert Grassland	Not Recorded	White Pollinator Cup	United States	Arizona	Coconino	DG1	35581	-111656
Colorado Plateau Museum of Arthropod Biodiversity	NAUF4A0085544	Animalia	Arthropoda	Insecta	Hymenoptera	Halictidae	Agapostemon angelicus	Cockerell 1924	Agapostemon	angelicus	CPMAB	5/17/12	Desert Grassland	Not Recorded	White Pollinator Cup	United States	Arizona	Coconino	DG1	35581	-111656
Colorado Plateau Museum of Arthropod Biodiversity	NAUF4A0085545	Animalia	Arthropoda	Insecta	Hymenoptera	Halictidae	Agapostemon angelicus	Cockerell 1924	Agapostemon	angelicus	CPMAB	5/17/12	Desert Grassland	Not Recorded	White Pollinator Cup	United States	Arizona	Coconino	DG1	35581	-111656
Colorado Plateau Museum of Arthropod Biodiversity	NAUF4A0085568	Animalia	Arthropoda	Insecta	Hymenoptera	Halictidae	Agapostemon angelicus	Cockerell 1924	Agapostemon	angelicus	CPMAB	5/17/12	Desert Grassland	Not Recorded	White Pollinator Cup	United States	Arizona	Coconino	DG1	35581	-111656
Colorado Plateau Museum of Arthropod Biodiversity	NAUF4A0085569	Animalia	Arthropoda	Insecta	Hymenoptera	Halictidae	Agapostemon angelicus	Cockerell 1924	Agapostemon	angelicus	CPMAB	5/17/12	Desert Grassland	Not Recorded	Yellow Pollinator Cup	United States	Arizona	Coconino	DG1	35581	-111656
Colorado Plateau Museum of Arthropod Biodiversity	NAUF4A0085570	Animalia	Arthropoda	Insecta	Hymenoptera	Halictidae	Agapostemon angelicus	Cockerell 1924	Agapostemon	angelicus	CPMAB	5/17/12	Desert Grassland	Not Recorded	Yellow Pollinator Cup	United States	Arizona	Coconino	DG1	35581	-111656
Colorado Plateau Museum of Arthropod Biodiversity	NAUF4A0085571	Animalia	Arthropoda	Insecta	Hymenoptera	Halictidae	Agapostemon angelicus	Cockerell 1924	Agapostemon	angelicus	CPMAB	5/17/12	Desert Grassland	Not Recorded	White Pollinator Cup	United States	Arizona	Coconino	DG1	35581	-111656
Colorado Plateau Museum of Arthropod Biodiversity	NAUF4A0085572	Animalia	Arthropoda	Insecta	Hymenoptera	Halictidae	Agapostemon angelicus	Cockerell 1924	Agapostemon	angelicus	CPMAB	5/17/12	Desert Grassland	Not Recorded	Yellow Pollinator Cup	United States	Arizona	Coconino	DG1	35581	-111656
Colorado Plateau Museum of Arthropod Biodiversity	NAUF4A0085573	Animalia	Arthropoda	Insecta	Hymenoptera	Halictidae	Agapostemon angelicus	Cockerell 1924	Agapostemon	angelicus	CPMAB	5/17/12	Desert Grassland	Not Recorded	Yellow Pollinator Cup	United States	Arizona	Coconino	DG1	35581	-111656
Colorado Plateau Museum of Arthropod Biodiversity	NAUF4A0085574	Animalia	Arthropoda	Insecta	Hymenoptera	Halictidae	Agapostemon angelicus	Cockerell 1924	Agapostemon	angelicus	CPMAB	5/17/12	Desert Grassland	Not Recorded	Yellow Pollinator Cup	United States	Arizona	Coconino	DG1	35581	-111656
Colorado Plateau Museum of Arthropod Biodiversity	NAUF4A0085575	Animalia	Arthropoda	Insecta	Hymenoptera	Halictidae	Agapostemon angelicus	Cockerell 1924	Agapostemon	angelicus	CPMAB	5/17/12	Desert Grassland	Not Recorded	White Pollinator Cup	United States	Arizona	Coconino	DG1	35581	-111656
Colorado Plateau Museum of Arthropod Biodiversity	NAUF4A0085576	Animalia	Arthropoda	Insecta	Hymenoptera	Halictidae	Agapostemon angelicus	Cockerell 1924	Agapostemon	angelicus	CPMAB	5/17/12	Desert Grassland	Not Recorded	White Pollinator Cup	United States	Arizona	Coconino	DG1	35581	-111656
Colorado Plateau Museum of Arthropod Biodiversity	NAUF4A0085577	Animalia	Arthropoda	Insecta	Hymenoptera	Halictidae	Agapostemon angelicus	Cockerell 1924	Agapostemon	angelicus	CPMAB	5/17/12	Desert Grassland	Not Recorded	White Pollinator Cup	United States	Arizona	Coconino	DG1	35581	-111656
Colorado Plateau Museum of Arthropod Biodiversity	NAUF4A0085578	Animalia	Arthropoda	Insecta	Hymenoptera	Halictidae	Agapostemon angelicus	Cockerell 1924	Agapostemon	angelicus	CPMAB	5/17/12	Desert Grassland	Not Recorded	White Pollinator Cup	United States	Arizona	Coconino	DG1	35581	-111656
Colorado Plateau Museum of Arthropod Biodiversity	NAUF4A0085579	Animalia	Arthropoda	Insecta	Hymenoptera	Halictidae	Agapostemon angelicus	Cockerell 1924	Agapostemon	angelicus	CPMAB	6/19/12	Desert Grassland	Not Recorded	White Pollinator Cup	United States	Arizona	Coconino	DG1	35581	-111656
Colorado Plateau Museum of Arthropod Biodiversity	NAUF4A0085580	Animalia	Arthropoda	Insecta	Hymenoptera	Halictidae	Agapostemon angelicus	Cockerell 1924	Agapostemon	angelicus	CPMAB	6/19/12	Desert Grassland	Not Recorded	White Pollinator Cup	United States	Arizona	Coconino	DG1	35581	-111656
Colorado Plateau Museum of Arthropod Biodiversity	NAUF4A0085581	Animalia	Arthropoda	Insecta	Hymenoptera	Halictidae	Agapostemon angelicus	Cockerell 1924	Agapostemon	angelicus	CPMAB	6/19/12	Desert Grassland	Not Recorded	Blue Pollinator Cup	United States	Arizona	Coconino	DG1	35581	-111656
Colorado Plateau Museum of Arthropod Biodiversity	NAUF4A0085582	Animalia	Arthropoda	Insecta	Hymenoptera	Halictidae	Agapostemon angelicus	Cockerell 1924	Agapostemon	angelicus	CPMAB	6/19/12	Desert Grassland	Not Recorded	Blue Pollinator Cup	United States	Arizona	Coconino	DG1	35581	-111656
Colorado Plateau Museum of Arthropod Biodiversity	NAUF4A0040502	Animalia	Arthropoda	Insecta	Hymenoptera	Halictidae	Agapostemon angelicus	Cockerell 1924	Agapostemon	angelicus	CPMAB	6/19/12	Ponderosa Pine	Meadow	Not Recorded	Pollinator Cup	United States	Arizona	Coconino	PP5M	354162	-1116716
Colorado Plateau Museum of Arthropod Biodiversity	NAUF4A0085617	Animalia	Arthropoda	Insecta	Hymenoptera	Halictidae	Agapostemon angelicus	Cockerell 1924	Agapostemon	angelicus	CPMAB	6/19/12	Ponderosa Pine	Meadow	Not Recorded	Pollinator Cup	United States	Arizona	Coconino	PP5M	354162	-1116716
Colorado Plateau Museum of Arthropod Biodiversity	NAUF4A0085618	Animalia	Arthropoda	Insecta	Hymenoptera	Halictidae	Agapostemon angelicus	Cockerell 1924	Agapostemon	angelicus	CPMAB	6/19/12	Ponderosa Pine	Meadow	Not Recorded	Pollinator Cup	United States	Arizona	Coconino	PP5M	354162	-1116716
Colorado Plateau Museum of Arthropod Biodiversity	NAUF4A0085619	Animalia	Arthropoda	Insecta	Hymenoptera	Halictidae	Agapostemon angelicus	Cockerell 1924	Agapostemon	angelicus	CPMAB	6/19/12	Ponderosa Pine	Meadow	Not Recorded	Pollinator Cup	United States	Arizona	Coconino	PP5M	354162	-1116716
Colorado Plateau Museum of Arthropod Biodiversity	NAUF4A0085620	Animalia	Arthropoda	Insecta	Hymenoptera	Halictidae	Agapostemon angelicus	Cockerell 1924	Agapostemon	angelicus	CPMAB	6/19/12	Ponderosa Pine	Meadow	Not Recorded	Pollinator Cup	United States	Arizona	Coconino	PP5M	354162	-1116716
Colorado Plateau Museum of Arthropod Biodiversity	NAUF4A0085621	Animalia	Arthropoda	Insecta	Hymenoptera	Halictidae	Agapostemon angelicus	Cockerell 1924	Agapostemon	angelicus	CPMAB	6/19/12	Ponderosa Pine	Meadow	Not Recorded	Pollinator Cup	United States	Arizona	Coconino	PP5M	354162	-1116716
Colorado Plateau Museum of Arthropod Biodiversity	NAUF4A0082742	Animalia	Arthropoda	Insecta	Hymenoptera	Halictidae	Agapostemon angelicus	Cockerell 1924	Agapostemon	angelicus	CPMAB	6/27/17	Ponderosa Pine	Meadow	Not Recorded	Ryobi Bug Vac	United States	Arizona	Coconino	PP8M	353879	-1116869
Colorado Plateau Museum of Arthropod Biodiversity	NAUF4A0082743	Animalia	Arthropoda	Insecta	Hymenoptera	Halictidae	Agapostemon angelicus	Cockerell 1924	Agapostemon	angelicus	CPMAB	2017-12-07	Mixed Conifer	Meadow	Not Recorded	Ryobi Bug Vac	United States	Arizona	Coconino	MC5M	353803	-1116858
Colorado Plateau Museum of Arthropod Biodiversity	NAUF4A0082744	Animalia	Arthropoda	Insecta	Hymenoptera	Halictidae	Agapostemon angelicus	Cockerell 1924	Agapostemon	angelicus	CPMAB	7/13/17	Spruce-Fir	Meadow	Not Recorded	Ryobi Bug Vac	United States	Arizona	Coconino	SF5M	353589	-1117181
Colorado Plateau Museum of Arthropod Biodiversity	NAUF4A0082745	Animalia	Arthropoda	Insecta	Hymenoptera	Halictidae	Agapostemon angelicus	Cockerell 1924	Agapostemon	angelicus	CPMAB	7/25/17	Ponderosa Pine	Meadow	Not Recorded	Ryobi Bug Vac	United States	Arizona	Coconino	PP8M	353879	-1116869
Colorado Plateau Museum of Arthropod Biodiversity	NAUF4A0088119	Animalia	Arthropoda	Insecta	Hymenoptera	Halictidae	Agapostemon angelicus	Cockerell 1924	Agapostemon	angelicus	CPMAB	7/17/18	Mixed Conifer	Not Recorded	Ryobi Bug Vac	United States	Arizona	Coconino	MC5M	353803	-1116858
University of Kansas Natural History Museum Entomology Division	438914	Animalia	Arthropoda	Insecta	Hymenoptera	Halictidae	Agapostemon melliventris	Cresson 1874	Agapostemon	melliventris	R.B. Roberts	1952-03-07	Not Recorded	Not Recorded	Not Recorded	United States	Arizona	Coconino	Flagstaff 20 mi N	354872	-1116506
Colorado Plateau Museum of Arthropod Biodiversity	NAUF4A0085623	Animalia	Arthropoda	Insecta	Hymenoptera	Halictidae	Agapostemon melliventris	Cresson 1874	Agapostemon	melliventris	CPMAB	2009-11-08	Desert Shrub	Not Recorded	Blue Pollinator Cup	United States	Arizona	Coconino	DS1	356927	-111426
Colorado Plateau Museum of Arthropod Biodiversity	NAUF4A0085624	Animalia	Arthropoda	Insecta	Hymenoptera	Halictidae	Agapostemon melliventris	Cresson 1874	Agapostemon	melliventris	CPMAB	2009-09-09	Desert Shrub	Not Recorded	White Pan Trap	United States	Arizona	Coconino	DS1	356927	-111426
Colorado Plateau Museum of Arthropod Biodiversity	NAUF4A0085622	Animalia	Arthropoda	Insecta	Hymenoptera	Halictidae	Agapostemon melliventris	Cresson 1874	Agapostemon	melliventris	CPMAB	2009-12-10	Desert Grassland	Not Recorded	Yellow Pollinator Cup	United States	Arizona	Coconino	DG1	35581	-111656
Colorado Plateau Museum of Arthropod Biodiversity	NAUF4A0088231	Animalia	Arthropoda	Insecta	Hymenoptera	Halictidae	Agapostemon melliventris	Cresson 1874	Agapostemon	melliventris	CPMAB	7/21/11	Desert Grassland	Not Recorded	Pollinator Cup	United States	Arizona	Coconino	DG1	35581	-111656
American Museum of Natural History	AMNH_BEE 00179374	Animalia	Arthropoda	Insecta	Hymenoptera	Halictidae	Agapostemon texanus	Cresson 1872	Agapostemon	texanus	R.B. Roberts	7/22/34	Not Recorded	Male	Pollinator Net	United States	Arizona	Coconino	Flagstaff	351981	-1116506
American Museum of Natural History	AMNH_BEE 00179369	Animalia	Arthropoda	Insecta	Hymenoptera	Halictidae	Agapostemon texanus	Cresson 1872	Agapostemon	texanus	R.B. Roberts	8/15/34	Not Recorded	Male	Pollinator Net	United States	Arizona	Coconino	San Francisco Mountains	35331	-111709
American Museum of Natural History	AMNH_BEE 00179437	Animalia	Arthropoda	Insecta	Hymenoptera	Halictidae	Agapostemon texanus	Cresson 1872	Agapostemon	texanus	R.B. Roberts	8/18/34	Not Recorded	Male	Pollinator Net	United States	Arizona	Coconino	Walnut Canyon National Monument	35201	-1114225
American Museum of Natural History	AMNH_BEE 00179438	Animalia	Arthropoda	Insecta	Hymenoptera	Halictidae	Agapostemon texanus	Cresson 1872	Agapostemon	texanus	R.B. Roberts	8/18/34	Not Recorded	Male	Pollinator Net	United States	Arizona	Coconino	Walnut Canyon National Monument	35201	-1114225
American Museum of Natural History	AMNH_BEE 00179439	Animalia	Arthropoda	Insecta	Hymenoptera	Halictidae	Agapostemon texanus	Cresson 1872	Agapostemon	texanus	R.B. Roberts	8/18/34	Not Recorded	Male	Pollinator Net	United States	Arizona	Coconino	Walnut Canyon National Monument	35201	-1114225
Colorado Plateau Museum of Arthropod Biodiversity	NAUF4A0085650	Animalia	Arthropoda	Insecta	Hymenoptera	Halictidae	Agapostemon texanus	Cresson 1872	Agapostemon	texanus	CPMAB	2009-11-08	Desert Grassland	Not Recorded	White Pan Trap	United States	Arizona	Coconino	DG1	35581	-111656
Colorado Plateau Museum of Arthropod Biodiversity	NAUF4A0085653	Animalia	Arthropoda	Insecta	Hymenoptera	Halictidae	Agapostemon texanus	Cresson 1872	Agapostemon	texanus	CPMAB	2009-11-08	Desert Shrub	Not Recorded	White Pan Trap	United States	Arizona	Coconino	DS1	356927	-111426
Colorado Plateau Museum of Arthropod Biodiversity	NAUF4A0085654	Animalia	Arthropoda	Insecta	Hymenoptera	Halictidae	Agapostemon texanus	Cresson 1872	Agapostemon	texanus	CPMAB	2009-11-08	Desert Shrub	Not Recorded	White Pan Trap	United States	Arizona	Coconino	DS1	356927	-111426
Colorado Plateau Museum of Arthropod Biodiversity	NAUF4A0085655	Animalia	Arthropoda	Insecta	Hymenoptera	Halictidae	Agapostemon texanus	Cresson 1872	Agapostemon	texanus	CPMAB	2009-11-08	Desert Shrub	Not Recorded	White Pan Trap	United States	Arizona	Coconino	DS1	356927	-111426
Colorado Plateau Museum of Arthropod Biodiversity	NAUF4A0085636	Animalia	Arthropoda	Insecta	Hymenoptera	Halictidae	Agapostemon texanus	Cresson 1872	Agapostemon	texanus	CPMAB	2009-09-09	Desert Grassland	Not Recorded	Blue Pollinator Cup	United States	Arizona	Coconino	DG1	35581	-111656
Colorado Plateau Museum of Arthropod Biodiversity	NAUF4A0085637	Animalia	Arthropoda	Insecta	Hymenoptera	Halictidae	Agapostemon texanus	Cresson 1872	Agapostemon	texanus	CPMAB	2009-09-09	Desert Grassland	Not Recorded	White Pan Trap	United States	Arizona	Coconino	DG1	35581	-111656
Colorado Plateau Museum of Arthropod Biodiversity	NAUF4A0085638	Animalia	Arthropoda	Insecta	Hymenoptera	Halictidae	Agapostemon texanus	Cresson 1872	Agapostemon	texanus	CPMAB	2009-09-09	Desert Grassland	Not Recorded	Blue Pollinator Cup	United States	Arizona	Coconino	DG1	35581	-111656
Colorado Plateau Museum of Arthropod Biodiversity	NAUF4A0085639	Animalia	Arthropoda	Insecta	Hymenoptera	Halictidae	Agapostemon texanus	Cresson 1872	Agapostemon	texanus	CPMAB	2009-09-09	Desert Grassland	Not Recorded	Blue Pollinator Cup	United States	Arizona	Coconino	DG1	35581	-111656
Colorado Plateau Museum of Arthropod Biodiversity	NAUF4A0085640	Animalia	Arthropoda	Insecta	Hymenoptera	Halictidae	Agapostemon texanus	Cresson 1872	Agapostemon	texanus	CPMAB	2009-09-09	Desert Grassland	Not Recorded	Blue Pollinator Cup	United States	Arizona	Coconino	DG1	35581	-111656
Colorado Plateau Museum of Arthropod Biodiversity	NAUF4A0085661	Animalia	Arthropoda	Insecta	Hymenoptera	Halictidae	Agapostemon texanus	Cresson 1872	Agapostemon	texanus	CPMAB	2009-09-09	Desert Grassland	Not Recorded	White Pan Trap	United States	Arizona	Coconino	DG1	35581	-111656
Colorado Plateau Museum of Arthropod Biodiversity	NAUF4A0085663	Animalia	Arthropoda	Insecta	Hymenoptera	Halictidae	Agapostemon texanus	Cresson 1872	Agapostemon	texanus	CPMAB	2009-01-10	Mixed Conifer	Meadow	Not Recorded	Pollinator Cup	United States	Arizona	Coconino	MC2M	353539	-1117306
Colorado Plateau Museum of Arthropod Biodiversity	NAUF4A0085649	Animalia	Arthropoda	Insecta	Hymenoptera	Halictidae	Agapostemon texanus	Cresson 1872	Agapostemon	texanus	CPMAB	2010-12-05	Mixed Conifer	Meadow	Not Recorded	Yellow Pollinator Cup	United States	Arizona	Coconino	MC2M	353539	-1117306
Colorado Plateau Museum of Arthropod Biodiversity	NAUF4A0085633	Animalia	Arthropoda	Insecta	Hymenoptera	Halictidae	Agapostemon texanus	Cresson 1872	Agapostemon	texanus	CPMAB	5/13/10	Mixed Conifer	Meadow	Not Recorded	Yellow Pollinator Cup	United States	Arizona	Coconino	MC2M	353539	-1117306
Colorado Plateau Museum of Arthropod Biodiversity	NAUF4A0085635	Animalia	Arthropoda	Insecta	Hymenoptera	Halictidae	Agapostemon texanus	Cresson 1872	Agapostemon	texanus	CPMAB	5/13/10	Mixed Conifer	Meadow	Not Recorded	Yellow Pollinator Cup	United States	Arizona	Coconino	MC2M	353539	-1117306
Colorado Plateau Museum of Arthropod Biodiversity	NAUF4A0085641	Animalia	Arthropoda	Insecta	Hymenoptera	Halictidae	Agapostemon texanus	Cresson 1872	Agapostemon	texanus	CPMAB	7/20/10	Desert Grassland	Not Recorded	Yellow Pollinator Cup	United States	Arizona	Coconino	DG1	35581	-111656
Colorado Plateau Museum of Arthropod Biodiversity	NAUF4A0085642	Animalia	Arthropoda	Insecta	Hymenoptera	Halictidae	Agapostemon texanus	Cresson 1872	Agapostemon	texanus	CPMAB	7/20/10	Desert Grassland	Not Recorded	Yellow Pollinator Cup	United States	Arizona	Coconino	DG1	35581	-111656
Colorado Plateau Museum of Arthropod Biodiversity	NAUF4A0085662	Animalia	Arthropoda	Insecta	Hymenoptera	Halictidae	Agapostemon texanus	Cresson 1872	Agapostemon	texanus	CPMAB	7/20/10	Desert Grassland	Not Recorded	Yellow Pollinator Cup	United States	Arizona	Coconino	DG1	35581	-111656
Colorado Plateau Museum of Arthropod Biodiversity	NAUF4A0085656	Animalia	Arthropoda	Insecta	Hymenoptera	Halictidae	Agapostemon texanus	Cresson 1872	Agapostemon	texanus	CPMAB	7/20/10	Desert Shrub	Not Recorded	White Pan Trap	United States	Arizona	Coconino	DS1	356927	-111426
Colorado Plateau Museum of Arthropod Biodiversity	NAUF4A0085657	Animalia	Arthropoda	Insecta	Hymenoptera	Halictidae	Agapostemon texanus	Cresson 1872	Agapostemon	texanus	CPMAB	7/20/10	Desert Shrub	Not Recorded	White Pan Trap	United States	Arizona	Coconino	DS1	356927	-111426
Colorado Plateau Museum of Arthropod Biodiversity	NAUF4A0085658	Animalia	Arthropoda	Insecta	Hymenoptera	Halictidae	Agapostemon texanus	Cresson 1872	Agapostemon	texanus	CPMAB	7/20/10	Desert Shrub	Not Recorded	White Pan Trap	United States	Arizona	Coconino	DS1	356927	-111426
Colorado Plateau Museum of Arthropod Biodiversity	NAUF4A0085659	Animalia	Arthropoda	Insecta	Hymenoptera	Halictidae	Agapostemon texanus	Cresson 1872	Agapostemon	texanus	CPMAB	7/20/10	Desert Shrub	Not Recorded	White Pan Trap	United States	Arizona	Coconino	DS1	356927	-111426
Colorado Plateau Museum of Arthropod Biodiversity	NAUF4A0085660	Animalia	Arthropoda	Insecta	Hymenoptera	Halictidae	Agapostemon texanus	Cresson 1872	Agapostemon	texanus	CPMAB	7/20/10	Desert Shrub	Not Recorded	White Pan Trap	United States	Arizona	Coconino	DS1	356927	-111426
Colorado Plateau Museum of Arthropod Biodiversity	NAUF4A0085634	Animalia	Arthropoda	Insecta	Hymenoptera	Halictidae	Agapostemon texanus	Cresson 1872	Agapostemon	texanus	CPMAB	8/16/10	Desert Grassland	Not Recorded	Blue Pollinator Cup	United States	Arizona	Coconino	DG1	35581	-111656
Colorado Plateau Museum of Arthropod Biodiversity	NAUF4A0085648	Animalia	Arthropoda	Insecta	Hymenoptera	Halictidae	Agapostemon texanus	Cresson 1872	Agapostemon	texanus	CPMAB	2011-01-06	Mixed Conifer	Meadow	Not Recorded	Yellow Pollinator Cup	United States	Arizona	Coconino	MC2M	353539	-1117306
Colorado Plateau Museum of Arthropod Biodiversity	NAUF4A0086575	Animalia	Arthropoda	Insecta	Hymenoptera	Halictidae	Agapostemon texanus	Cresson 1872	Agapostemon	texanus	CPMAB	2012-01-05	Desert Grassland	Not Recorded	White Pollinator Cup	United States	Arizona	Coconino	DG1	35581	-111656
Colorado Plateau Museum of Arthropod Biodiversity	NAUF4A0086576	Animalia	Arthropoda	Insecta	Hymenoptera	Halictidae	Agapostemon texanus	Cresson 1872	Agapostemon	texanus	CPMAB	2012-01-05	Desert Grassland	Not Recorded	White Pollinator Cup	United States	Arizona	Coconino	DG1	35581	-111656
Colorado Plateau Museum of Arthropod Biodiversity	NAUF4A0086577	Animalia	Arthropoda	Insecta	Hymenoptera	Halictidae	Agapostemon texanus	Cresson 1872	Agapostemon	texanus	CPMAB	2012-01-05	Desert Grassland	Not Recorded	White Pollinator Cup	United States	Arizona	Coconino	DG1	35581	-111656
Colorado Plateau Museum of Arthropod Biodiversity	NAUF4A0086578	Animalia	Arthropoda	Insecta	Hymenoptera	Halictidae	Agapostemon texanus	Cresson 1872	Agapostemon	texanus	CPMAB	2012-01-05	Desert Grassland	Not Recorded	White Pollinator Cup	United States	Arizona	Coconino	DG1	35581	-111656
Colorado Plateau Museum of Arthropod Biodiversity	NAUF4A0086579	Animalia	Arthropoda	Insecta	Hymenoptera	Halictidae	Agapostemon texanus	Cresson 1872	Agapostemon	texanus	CPMAB	2012-01-05	Desert Grassland	Not Recorded	White Pollinator Cup	United States	Arizona	Coconino	DG1	35581	-111656
Colorado Plateau Museum of Arthropod Biodiversity	NAUF4A0086580	Animalia	Arthropoda	Insecta	Hymenoptera	Halictidae	Agapostemon texanus	Cresson 1872	Agapostemon	texanus	CPMAB	2012-01-05	Desert Grassland	Not Recorded	White Pollinator Cup	United States	Arizona	Coconino	DG1	35581	-111656
Colorado Plateau Museum of Arthropod Biodiversity	NAUF4A0086581	Animalia	Arthropoda	Insecta	Hymenoptera	Halictidae	Agapostemon texanus	Cresson 1872	Agapostemon	texanus	CPMAB	2012-01-05	Desert Grassland	Not Recorded	White Pollinator Cup	United States	Arizona	Coconino	DG1	35581	-111656
Colorado Plateau Museum of Arthropod Biodiversity	NAUF4A0086582	Animalia	Arthropoda	Insecta	Hymenoptera	Halictidae	Agapostemon texanus	Cresson 1872	Agapostemon	texanus	CPMAB	2012-01-05	Desert Grassland	Not Recorded	Yellow Pollinator Cup	United States	Arizona	Coconino	DG1	35581	-111656
Colorado Plateau Museum of Arthropod Biodiversity	NAUF4A0086583	Animalia	Arthropoda	Insecta	Hymenoptera	Halictidae	Agapostemon texanus	Cresson 1872	Agapostemon	texanus	CPMAB	2012-01-05	Desert Grassland	Not Recorded	Yellow Pollinator Cup	United States	Arizona	Coconino	DG1	35581	-111656
Colorado Plateau Museum of Arthropod Biodiversity	NAUF4A0086584	Animalia	Arthropoda	Insecta	Hymenoptera	Halictidae	Agapostemon texanus	Cresson 1872	Agapostemon	texanus	CPMAB	2012-01-05	Desert Grassland	Not Recorded	Yellow Pollinator Cup	United States	Arizona	Coconino	DG1	35581	-111656
Colorado Plateau Museum of Arthropod Biodiversity	NAUF4A0086585	Animalia	Arthropoda	Insecta	Hymenoptera	Halictidae	Agapostemon texanus	Cresson 1872	Agapostemon	texanus	CPMAB	2012-01-05	Desert Grassland	Not Recorded	Yellow Pollinator Cup	United States	Arizona	Coconino	DG1	35581	-111656
Colorado Plateau Museum of Arthropod Biodiversity	NAUF4A0086586	Animalia	Arthropoda	Insecta	Hymenoptera	Halictidae	Agapostemon texanus	Cresson 1872	Agapostemon	texanus	CPMAB	2012-01-05	Desert Grassland	Not Recorded	Yellow Pollinator Cup	United States	Arizona	Coconino	DG1	35581	-111656
Colorado Plateau Museum of Arthropod Biodiversity	NAUF4A0086587	Animalia	Arthropoda	Insecta	Hymenoptera	Halictidae	Agapostemon texanus	Cresson 1872	Agapostemon	texanus	CPMAB	2012-01-05	Desert Grassland	Not Recorded	Yellow Pollinator Cup	United States	Arizona	Coconino	DG1	35581	-111656
Colorado Plateau Museum of Arthropod Biodiversity	NAUF4A0086588	Animalia	Arthropoda	Insecta	Hymenoptera	Halictidae	Agapostemon texanus	Cresson 1872	Agapostemon	texanus	CPMAB	2012-01-05	Desert Grassland	Not Recorded	Yellow Pollinator Cup	United States	Arizona	Coconino	DG1	35581	-111656
Colorado Plateau Museum of Arthropod Biodiversity	NAUF4A0086589	Animalia	Arthropoda	Insecta	Hymenoptera	Halictidae	Agapostemon texanus	Cresson 1872	Agapostemon	texanus	CPMAB	2012-01-05	Desert Grassland	Not Recorded	Yellow Pollinator Cup	United States	Arizona	Coconino	DG1	35581	-111656
Colorado Plateau Museum of Arthropod Biodiversity	NAUF4A0086590	Animalia	Arthropoda	Insecta	Hymenoptera	Halictidae	Agapostemon texanus	Cresson 1872	Agapostemon	texanus	CPMAB	2012-01-05	Desert Grassland	Not Recorded	White Pollinator Cup	United States	Arizona	Coconino	DG1	35581	-111656
Colorado Plateau Museum of Arthropod Biodiversity	NAUF4A0086591	Animalia	Arthropoda	Insecta	Hymenoptera	Halictidae	Agapostemon texanus	Cresson 1872	Agapostemon	texanus	CPMAB	2012-01-05	Desert Grassland	Not Recorded	White Pollinator Cup	United States	Arizona	Coconino	DG1	35581	-111656
Colorado Plateau Museum of Arthropod Biodiversity	NAUF4A0086592	Animalia	Arthropoda	Insecta	Hymenoptera	Halictidae	Agapostemon texanus	Cresson 1872	Agapostemon	texanus	CPMAB	2012-01-05	Desert Grassland	Not Recorded	White Pollinator Cup	United States	Arizona	Coconino	DG1	35581	-111656
Colorado Plateau Museum of Arthropod Biodiversity	NAUF4A0086593	Animalia	Arthropoda	Insecta	Hymenoptera	Halictidae	Agapostemon texanus	Cresson 1872	Agapostemon	texanus	CPMAB	2012-01-05	Desert Grassland	Not Recorded	White Pollinator Cup	United States	Arizona	Coconino	DG1	35581	-111656
Colorado Plateau Museum of Arthropod Biodiversity	NAUF4A0086594	Animalia	Arthropoda	Insecta	Hymenoptera	Halictidae	Agapostemon texanus	Cresson 1872	Agapostemon	texanus	CPMAB	2012-01-05	Desert Grassland	Not Recorded	White Pollinator Cup	United States	Arizona	Coconino	DG1	35581	-111656
Colorado Plateau Museum of Arthropod Biodiversity	NAUF4A0086595	Animalia	Arthropoda	Insecta	Hymenoptera	Halictidae	Agapostemon texanus	Cresson 1872	Agapostemon	texanus	CPMAB	2012-01-05	Desert Grassland	Not Recorded	White Pollinator Cup	United States	Arizona	Coconino	DG1	35581	-111656
Colorado Plateau Museum of Arthropod Biodiversity	NAUF4A0086596	Animalia	Arthropoda	Insecta	Hymenoptera	Halictidae	Agapostemon texanus	Cresson 1872	Agapostemon	texanus	CPMAB	2012-01-05	Desert Grassland	Not Recorded	White Pollinator Cup	United States	Arizona	Coconino	DG1	35581	-111656
Colorado Plateau Museum of Arthropod Biodiversity	NAUF4A0086597	Animalia	Arthropoda	Insecta	Hymenoptera	Halictidae	Agapostemon texanus	Cresson 1872	Agapostemon	texanus	CPMAB	2012-01-05	Desert Grassland	Not Recorded	White Pollinator Cup	United States	Arizona	Coconino	DG1	35581	-111656
Colorado Plateau Museum of Arthropod Biodiversity	NAUF4A0086598	Animalia	Arthropoda	Insecta	Hymenoptera	Halictidae	Agapostemon texanus	Cresson 1872	Agapostemon	texanus	CPMAB	2012-01-05	Desert Grassland	Not Recorded	White Pollinator Cup	United States	Arizona	Coconino	DG1	35581	-111656
Colorado Plateau Museum of Arthropod Biodiversity	NAUF4A0086599	Animalia	Arthropoda	Insecta	Hymenoptera	Halictidae	Agapostemon texanus	Cresson 1872	Agapostemon	texanus	CPMAB	2012-01-05	Desert Grassland	Not Recorded	Blue Pollinator Cup	United States	Arizona	Coconino	DG1	35581	-111656
Colorado Plateau Museum of Arthropod Biodiversity	NAUF4A0086601	Animalia	Arthropoda	Insecta	Hymenoptera	Halictidae	Agapostemon texanus	Cresson 1872	Agapostemon	texanus	CPMAB	2012-01-05	Desert Grassland	Not Recorded	Blue Pollinator Cup	United States	Arizona	Coconino	DG1	35581	-111656
Colorado Plateau Museum of Arthropod Biodiversity	NAUF4A0086602	Animalia	Arthropoda	Insecta	Hymenoptera	Halictidae	Agapostemon texanus	Cresson 1872	Agapostemon	texanus	CPMAB	2012-01-05	Desert Grassland	Not Recorded	Blue Pollinator Cup	United States	Arizona	Coconino	DG1	35581	-111656
Colorado Plateau Museum of Arthropod Biodiversity	NAUF4A0086603	Animalia	Arthropoda	Insecta	Hymenoptera	Halictidae	Agapostemon texanus	Cresson 1872	Agapostemon	texanus	CPMAB	2012-01-05	Desert Grassland	Not Recorded	Blue Pollinator Cup	United States	Arizona	Coconino	DG1	35581	-111656
Colorado Plateau Museum of Arthropod Biodiversity	NAUF4A0086604	Animalia	Arthropoda	Insecta	Hymenoptera	Halictidae	Agapostemon texanus	Cresson 1872	Agapostemon	texanus	CPMAB	2012-01-05	Desert Grassland	Not Recorded	Yellow Pollinator Cup	United States	Arizona	Coconino	DG1	35581	-111656
Colorado Plateau Museum of Arthropod Biodiversity	NAUF4A0086605	Animalia	Arthropoda	Insecta	Hymenoptera	Halictidae	Agapostemon texanus	Cresson 1872	Agapostemon	texanus	CPMAB	2012-01-05	Desert Grassland	Not Recorded	Yellow Pollinator Cup	United States	Arizona	Coconino	DG1	35581	-111656
Colorado Plateau Museum of Arthropod Biodiversity	NAUF4A0086606	Animalia	Arthropoda	Insecta	Hymenoptera	Halictidae	Agapostemon texanus	Cresson 1872	Agapostemon	texanus	CPMAB	2012-01-05	Desert Grassland	Not Recorded	Yellow Pollinator Cup	United States	Arizona	Coconino	DG1	35581	-111656
Colorado Plateau Museum of Arthropod Biodiversity	NAUF4A0086607	Animalia	Arthropoda	Insecta	Hymenoptera	Halictidae	Agapostemon texanus	Cresson 1872	Agapostemon	texanus	CPMAB	2012-01-05	Desert Grassland	Not Recorded	Yellow Pollinator Cup	United States	Arizona	Coconino	DG1	35581	-111656
Colorado Plateau Museum of Arthropod Biodiversity	NAUF4A0086608	Animalia	Arthropoda	Insecta	Hymenoptera	Halictidae	Agapostemon texanus	Cresson 1872	Agapostemon	texanus	CPMAB	2012-01-05	Desert Grassland	Not Recorded	Yellow Pollinator Cup	United States	Arizona	Coconino	DG1	35581	-111656
Colorado Plateau Museum of Arthropod Biodiversity	NAUF4A0086609	Animalia	Arthropoda	Insecta	Hymenoptera	Halictidae	Agapostemon texanus	Cresson 1872	Agapostemon	texanus	CPMAB	2012-01-05	Desert Grassland	Not Recorded	Yellow Pollinator Cup	United States	Arizona	Coconino	DG1	35581	-111656
Colorado Plateau Museum of Arthropod Biodiversity	NAUF4A0086610	Animalia	Arthropoda	Insecta	Hymenoptera	Halictidae	Agapostemon texanus	Cresson 1872	Agapostemon	texanus	CPMAB	2012-01-05	Desert Grassland	Not Recorded	Yellow Pollinator Cup	United States	Arizona	Coconino	DG1	35581	-111656
Colorado Plateau Museum of Arthropod Biodiversity	NAUF4A0086611	Animalia	Arthropoda	Insecta	Hymenoptera	Halictidae	Agapostemon texanus	Cresson 1872	Agapostemon	texanus	CPMAB	2012-01-05	Desert Grassland	Not Recorded	Yellow Pollinator Cup	United States	Arizona	Coconino	DG1	35581	-111656
Colorado Plateau Museum of Arthropod Biodiversity	NAUF4A0086612	Animalia	Arthropoda	Insecta	Hymenoptera	Halictidae	Agapostemon texanus	Cresson 1872	Agapostemon	texanus	CPMAB	2012-01-05	Desert Grassland	Not Recorded	Yellow Pollinator Cup	United States	Arizona	Coconino	DG1	35581	-111656
Colorado Plateau Museum of Arthropod Biodiversity	NAUF4A0086613	Animalia	Arthropoda	Insecta	Hymenoptera	Halictidae	Agapostemon texanus	Cresson 1872	Agapostemon	texanus	CPMAB	2012-01-05	Desert Grassland	Not Recorded	Yellow Pollinator Cup	United States	Arizona	Coconino	DG1	35581	-111656
Colorado Plateau Museum of Arthropod Biodiversity	NAUF4A0086614	Animalia	Arthropoda	Insecta	Hymenoptera	Halictidae	Agapostemon texanus	Cresson 1872	Agapostemon	texanus	CPMAB	2012-01-05	Desert Grassland	Not Recorded	Yellow Pollinator Cup	United States	Arizona	Coconino	DG1	35581	-111656
Colorado Plateau Museum of Arthropod Biodiversity	NAUF4A0086615	Animalia	Arthropoda	Insecta	Hymenoptera	Halictidae	Agapostemon texanus	Cresson 1872	Agapostemon	texanus	CPMAB	2012-01-05	Desert Grassland	Not Recorded	Yellow Pollinator Cup	United States	Arizona	Coconino	DG1	35581	-111656
Colorado Plateau Museum of Arthropod Biodiversity	NAUF4A0086616	Animalia	Arthropoda	Insecta	Hymenoptera	Halictidae	Agapostemon texanus	Cresson 1872	Agapostemon	texanus	CPMAB	2012-01-05	Desert Grassland	Not Recorded	Yellow Pollinator Cup	United States	Arizona	Coconino	DG1	35581	-111656
Colorado Plateau Museum of Arthropod Biodiversity	NAUF4A0086617	Animalia	Arthropoda	Insecta	Hymenoptera	Halictidae	Agapostemon texanus	Cresson 1872	Agapostemon	texanus	CPMAB	2012-01-05	Desert Grassland	Not Recorded	Yellow Pollinator Cup	United States	Arizona	Coconino	DG1	35581	-111656
Colorado Plateau Museum of Arthropod Biodiversity	NAUF4A0086618	Animalia	Arthropoda	Insecta	Hymenoptera	Halictidae	Agapostemon texanus	Cresson 1872	Agapostemon	texanus	CPMAB	2012-01-05	Desert Grassland	Not Recorded	Yellow Pollinator Cup	United States	Arizona	Coconino	DG1	35581	-111656
Colorado Plateau Museum of Arthropod Biodiversity	NAUF4A0086619	Animalia	Arthropoda	Insecta	Hymenoptera	Halictidae	Agapostemon texanus	Cresson 1872	Agapostemon	texanus	CPMAB	2012-01-05	Desert Grassland	Not Recorded	Yellow Pollinator Cup	United States	Arizona	Coconino	DG1	35581	-111656
Colorado Plateau Museum of Arthropod Biodiversity	NAUF4A0086620	Animalia	Arthropoda	Insecta	Hymenoptera	Halictidae	Agapostemon texanus	Cresson 1872	Agapostemon	texanus	CPMAB	2012-01-05	Desert Grassland	Not Recorded	Yellow Pollinator Cup	United States	Arizona	Coconino	DG1	35581	-111656
Colorado Plateau Museum of Arthropod Biodiversity	NAUF4A0086621	Animalia	Arthropoda	Insecta	Hymenoptera	Halictidae	Agapostemon texanus	Cresson 1872	Agapostemon	texanus	CPMAB	2012-01-05	Desert Grassland	Not Recorded	Yellow Pollinator Cup	United States	Arizona	Coconino	DG1	35581	-111656
Colorado Plateau Museum of Arthropod Biodiversity	NAUF4A0086622	Animalia	Arthropoda	Insecta	Hymenoptera	Halictidae	Agapostemon texanus	Cresson 1872	Agapostemon	texanus	CPMAB	2012-01-05	Desert Grassland	Not Recorded	Yellow Pollinator Cup	United States	Arizona	Coconino	DG1	35581	-111656
Colorado Plateau Museum of Arthropod Biodiversity	NAUF4A0086623	Animalia	Arthropoda	Insecta	Hymenoptera	Halictidae	Agapostemon texanus	Cresson 1872	Agapostemon	texanus	CPMAB	2012-01-05	Desert Grassland	Not Recorded	Yellow Pollinator Cup	United States	Arizona	Coconino	DG1	35581	-111656
Colorado Plateau Museum of Arthropod Biodiversity	NAUF4A0086624	Animalia	Arthropoda	Insecta	Hymenoptera	Halictidae	Agapostemon texanus	Cresson 1872	Agapostemon	texanus	CPMAB	2012-01-05	Desert Grassland	Not Recorded	Yellow Pollinator Cup	United States	Arizona	Coconino	DG1	35581	-111656
Colorado Plateau Museum of Arthropod Biodiversity	NAUF4A0086625	Animalia	Arthropoda	Insecta	Hymenoptera	Halictidae	Agapostemon texanus	Cresson 1872	Agapostemon	texanus	CPMAB	2012-01-05	Desert Grassland	Not Recorded	Yellow Pollinator Cup	United States	Arizona	Coconino	DG1	35581	-111656
Colorado Plateau Museum of Arthropod Biodiversity	NAUF4A0086626	Animalia	Arthropoda	Insecta	Hymenoptera	Halictidae	Agapostemon texanus	Cresson 1872	Agapostemon	texanus	CPMAB	2012-01-05	Desert Grassland	Not Recorded	Yellow Pollinator Cup	United States	Arizona	Coconino	DG1	35581	-111656
Colorado Plateau Museum of Arthropod Biodiversity	NAUF4A0086627	Animalia	Arthropoda	Insecta	Hymenoptera	Halictidae	Agapostemon texanus	Cresson 1872	Agapostemon	texanus	CPMAB	2012-01-05	Desert Grassland	Not Recorded	Yellow Pollinator Cup	United States	Arizona	Coconino	DG1	35581	-111656
Colorado Plateau Museum of Arthropod Biodiversity	NAUF4A0086628	Animalia	Arthropoda	Insecta	Hymenoptera	Halictidae	Agapostemon texanus	Cresson 1872	Agapostemon	texanus	CPMAB	2012-01-05	Desert Grassland	Not Recorded	Yellow Pollinator Cup	United States	Arizona	Coconino	DG1	35581	-111656
Colorado Plateau Museum of Arthropod Biodiversity	NAUF4A0086629	Animalia	Arthropoda	Insecta	Hymenoptera	Halictidae	Agapostemon texanus	Cresson 1872	Agapostemon	texanus	CPMAB	2012-01-05	Desert Grassland	Not Recorded	Yellow Pollinator Cup	United States	Arizona	Coconino	DG1	35581	-111656
Colorado Plateau Museum of Arthropod Biodiversity	NAUF4A0086630	Animalia	Arthropoda	Insecta	Hymenoptera	Halictidae	Agapostemon texanus	Cresson 1872	Agapostemon	texanus	CPMAB	2012-01-05	Desert Grassland	Not Recorded	Yellow Pollinator Cup	United States	Arizona	Coconino	DG1	35581	-111656
Colorado Plateau Museum of Arthropod Biodiversity	NAUF4A0086631	Animalia	Arthropoda	Insecta	Hymenoptera	Halictidae	Agapostemon texanus	Cresson 1872	Agapostemon	texanus	CPMAB	2012-01-05	Desert Grassland	Not Recorded	Yellow Pollinator Cup	United States	Arizona	Coconino	DG1	35581	-111656
Colorado Plateau Museum of Arthropod Biodiversity	NAUF4A0086632	Animalia	Arthropoda	Insecta	Hymenoptera	Halictidae	Agapostemon texanus	Cresson 1872	Agapostemon	texanus	CPMAB	2012-01-05	Desert Grassland	Not Recorded	Yellow Pollinator Cup	United States	Arizona	Coconino	DG1	35581	-111656
Colorado Plateau Museum of Arthropod Biodiversity	NAUF4A0086633	Animalia	Arthropoda	Insecta	Hymenoptera	Halictidae	Agapostemon texanus	Cresson 1872	Agapostemon	texanus	CPMAB	2012-01-05	Desert Grassland	Not Recorded	Yellow Pollinator Cup	United States	Arizona	Coconino	DG1	35581	-111656
Colorado Plateau Museum of Arthropod Biodiversity	NAUF4A0086634	Animalia	Arthropoda	Insecta	Hymenoptera	Halictidae	Agapostemon texanus	Cresson 1872	Agapostemon	texanus	CPMAB	2012-01-05	Desert Grassland	Not Recorded	Yellow Pollinator Cup	United States	Arizona	Coconino	DG1	35581	-111656
Colorado Plateau Museum of Arthropod Biodiversity	NAUF4A0086635	Animalia	Arthropoda	Insecta	Hymenoptera	Halictidae	Agapostemon texanus	Cresson 1872	Agapostemon	texanus	CPMAB	2012-01-05	Desert Grassland	Not Recorded	Yellow Pollinator Cup	United States	Arizona	Coconino	DG1	35581	-111656
Colorado Plateau Museum of Arthropod Biodiversity	NAUF4A0086636	Animalia	Arthropoda	Insecta	Hymenoptera	Halictidae	Agapostemon texanus	Cresson 1872	Agapostemon	texanus	CPMAB	2012-01-05	Desert Grassland	Not Recorded	Yellow Pollinator Cup	United States	Arizona	Coconino	DG1	35581	-111656
Colorado Plateau Museum of Arthropod Biodiversity	NAUF4A0086637	Animalia	Arthropoda	Insecta	Hymenoptera	Halictidae	Agapostemon texanus	Cresson 1872	Agapostemon	texanus	CPMAB	2012-01-05	Desert Grassland	Not Recorded	Yellow Pollinator Cup	United States	Arizona	Coconino	DG1	35581	-111656
Colorado Plateau Museum of Arthropod Biodiversity	NAUF4A0086638	Animalia	Arthropoda	Insecta	Hymenoptera	Halictidae	Agapostemon texanus	Cresson 1872	Agapostemon	texanus	CPMAB	2012-01-05	Desert Grassland	Not Recorded	Yellow Pollinator Cup	United States	Arizona	Coconino	DG1	35581	-111656
Colorado Plateau Museum of Arthropod Biodiversity	NAUF4A0086639	Animalia	Arthropoda	Insecta	Hymenoptera	Halictidae	Agapostemon texanus	Cresson 1872	Agapostemon	texanus	CPMAB	2012-01-05	Desert Grassland	Not Recorded	Yellow Pollinator Cup	United States	Arizona	Coconino	DG1	35581	-111656
Colorado Plateau Museum of Arthropod Biodiversity	NAUF4A0086640	Animalia	Arthropoda	Insecta	Hymenoptera	Halictidae	Agapostemon texanus	Cresson 1872	Agapostemon	texanus	CPMAB	2012-01-05	Desert Grassland	Not Recorded	Yellow Pollinator Cup	United States	Arizona	Coconino	DG1	35581	-111656
Colorado Plateau Museum of Arthropod Biodiversity	NAUF4A0086641	Animalia	Arthropoda	Insecta	Hymenoptera	Halictidae	Agapostemon texanus	Cresson 1872	Agapostemon	texanus	CPMAB	2012-01-05	Desert Grassland	Not Recorded	White Pollinator Cup	United States	Arizona	Coconino	DG1	35581	-111656
Colorado Plateau Museum of Arthropod Biodiversity	NAUF4A0086642	Animalia	Arthropoda	Insecta	Hymenoptera	Halictidae	Agapostemon texanus	Cresson 1872	Agapostemon	texanus	CPMAB	2012-01-05	Desert Grassland	Not Recorded	White Pollinator Cup	United States	Arizona	Coconino	DG1	35581	-111656
Colorado Plateau Museum of Arthropod Biodiversity	NAUF4A0086643	Animalia	Arthropoda	Insecta	Hymenoptera	Halictidae	Agapostemon texanus	Cresson 1872	Agapostemon	texanus	CPMAB	2012-01-05	Desert Grassland	Not Recorded	White Pollinator Cup	United States	Arizona	Coconino	DG1	35581	-111656
Colorado Plateau Museum of Arthropod Biodiversity	NAUF4A0086644	Animalia	Arthropoda	Insecta	Hymenoptera	Halictidae	Agapostemon texanus	Cresson 1872	Agapostemon	texanus	CPMAB	2012-01-05	Desert Grassland	Not Recorded	White Pollinator Cup	United States	Arizona	Coconino	DG1	35581	-111656
Colorado Plateau Museum of Arthropod Biodiversity	NAUF4A0086645	Animalia	Arthropoda	Insecta	Hymenoptera	Halictidae	Agapostemon texanus	Cresson 1872	Agapostemon	texanus	CPMAB	2012-01-05	Desert Grassland	Not Recorded	White Pollinator Cup	United States	Arizona	Coconino	DG1	35581	-111656
Colorado Plateau Museum of Arthropod Biodiversity	NAUF4A0086646	Animalia	Arthropoda	Insecta	Hymenoptera	Halictidae	Agapostemon texanus	Cresson 1872	Agapostemon	texanus	CPMAB	2012-01-05	Desert Grassland	Not Recorded	White Pollinator Cup	United States	Arizona	Coconino	DG1	35581	-111656
Colorado Plateau Museum of Arthropod Biodiversity	NAUF4A0086647	Animalia	Arthropoda	Insecta	Hymenoptera	Halictidae	Agapostemon texanus	Cresson 1872	Agapostemon	texanus	CPMAB	2012-01-05	Desert Grassland	Not Recorded	White Pollinator Cup	United States	Arizona	Coconino	DG1	35581	-111656
Colorado Plateau Museum of Arthropod Biodiversity	NAUF4A0086648	Animalia	Arthropoda	Insecta	Hymenoptera	Halictidae	Agapostemon texanus	Cresson 1872	Agapostemon	texanus	CPMAB	2012-01-05	Desert Grassland	Not Recorded	White Pollinator Cup	United States	Arizona	Coconino	DG1	35581	-111656
Colorado Plateau Museum of Arthropod Biodiversity	NAUF4A0086649	Animalia	Arthropoda	Insecta	Hymenoptera	Halictidae	Agapostemon texanus	Cresson 1872	Agapostemon	texanus	CPMAB	2012-01-05	Desert Grassland	Not Recorded	White Pollinator Cup	United States	Arizona	Coconino	DG1	35581	-111656
Colorado Plateau Museum of Arthropod Biodiversity	NAUF4A0086650	Animalia	Arthropoda	Insecta	Hymenoptera	Halictidae	Agapostemon texanus	Cresson 1872	Agapostemon	texanus	CPMAB	2012-01-05	Desert Grassland	Not Recorded	White Pollinator Cup	United States	Arizona	Coconino	DG1	35581	-111656
Colorado Plateau Museum of Arthropod Biodiversity	NAUF4A0086652	Animalia	Arthropoda	Insecta	Hymenoptera	Halictidae	Agapostemon texanus	Cresson 1872	Agapostemon	texanus	CPMAB	2012-01-05	Desert Grassland	Not Recorded	Blue Pollinator Cup	United States	Arizona	Coconino	DG1	35581	-111656
Colorado Plateau Museum of Arthropod Biodiversity	NAUF4A0086653	Animalia	Arthropoda	Insecta	Hymenoptera	Halictidae	Agapostemon texanus	Cresson 1872	Agapostemon	texanus	CPMAB	2012-01-05	Desert Grassland	Not Recorded	Blue Pollinator Cup	United States	Arizona	Coconino	DG1	35581	-111656
Colorado Plateau Museum of Arthropod Biodiversity	NAUF4A0086654	Animalia	Arthropoda	Insecta	Hymenoptera	Halictidae	Agapostemon texanus	Cresson 1872	Agapostemon	texanus	CPMAB	2012-01-05	Desert Grassland	Not Recorded	Blue Pollinator Cup	United States	Arizona	Coconino	DG1	35581	-111656
Colorado Plateau Museum of Arthropod Biodiversity	NAUF4A0086655	Animalia	Arthropoda	Insecta	Hymenoptera	Halictidae	Agapostemon texanus	Cresson 1872	Agapostemon	texanus	CPMAB	2012-01-05	Desert Grassland	Not Recorded	Yellow Pollinator Cup	United States	Arizona	Coconino	DG1	35581	-111656
Colorado Plateau Museum of Arthropod Biodiversity	NAUF4A0086656	Animalia	Arthropoda	Insecta	Hymenoptera	Halictidae	Agapostemon texanus	Cresson 1872	Agapostemon	texanus	CPMAB	2012-01-05	Desert Grassland	Not Recorded	Yellow Pollinator Cup	United States	Arizona	Coconino	DG1	35581	-111656
Colorado Plateau Museum of Arthropod Biodiversity	NAUF4A0086657	Animalia	Arthropoda	Insecta	Hymenoptera	Halictidae	Agapostemon texanus	Cresson 1872	Agapostemon	texanus	CPMAB	2012-01-05	Desert Grassland	Not Recorded	Yellow Pollinator Cup	United States	Arizona	Coconino	DG1	35581	-111656
Colorado Plateau Museum of Arthropod Biodiversity	NAUF4A0086658	Animalia	Arthropoda	Insecta	Hymenoptera	Halictidae	Agapostemon texanus	Cresson 1872	Agapostemon	texanus	CPMAB	2012-01-05	Desert Grassland	Not Recorded	Yellow Pollinator Cup	United States	Arizona	Coconino	DG1	35581	-111656
Colorado Plateau Museum of Arthropod Biodiversity	NAUF4A0086659	Animalia	Arthropoda	Insecta	Hymenoptera	Halictidae	Agapostemon texanus	Cresson 1872	Agapostemon	texanus	CPMAB	2012-01-05	Desert Grassland	Not Recorded	Yellow Pollinator Cup	United States	Arizona	Coconino	DG1	35581	-111656
Colorado Plateau Museum of Arthropod Biodiversity	NAUF4A0086660	Animalia	Arthropoda	Insecta	Hymenoptera	Halictidae	Agapostemon texanus	Cresson 1872	Agapostemon	texanus	CPMAB	2012-01-05	Desert Grassland	Not Recorded	Yellow Pollinator Cup	United States	Arizona	Coconino	DG1	35581	-111656
Colorado Plateau Museum of Arthropod Biodiversity	NAUF4A0086661	Animalia	Arthropoda	Insecta	Hymenoptera	Halictidae	Agapostemon texanus	Cresson 1872	Agapostemon	texanus	CPMAB	2012-01-05	Desert Grassland	Not Recorded	Yellow Pollinator Cup	United States	Arizona	Coconino	DG1	35581	-111656
Colorado Plateau Museum of Arthropod Biodiversity	NAUF4A0086662	Animalia	Arthropoda	Insecta	Hymenoptera	Halictidae	Agapostemon texanus	Cresson 1872	Agapostemon	texanus	CPMAB	2012-01-05	Desert Grassland	Not Recorded	Yellow Pollinator Cup	United States	Arizona	Coconino	DG1	35581	-111656
Colorado Plateau Museum of Arthropod Biodiversity	NAUF4A0085625	Animalia	Arthropoda	Insecta	Hymenoptera	Halictidae	Agapostemon texanus	Cresson 1872	Agapostemon	texanus	CPMAB	6/19/12	Desert Grassland	Not Recorded	Pollinator Cup	United States	Arizona	Coconino	DG1	35581	-111656
Colorado Plateau Museum of Arthropod Biodiversity	NAUF4A0085626	Animalia	Arthropoda	Insecta	Hymenoptera	Halictidae	Agapostemon texanus	Cresson 1872	Agapostemon	texanus	CPMAB	6/19/12	Desert Grassland	Not Recorded	Pollinator Cup	United States	Arizona	Coconino	DG1	35581	-111656
Colorado Plateau Museum of Arthropod Biodiversity	NAUF4A0085627	Animalia	Arthropoda	Insecta	Hymenoptera	Halictidae	Agapostemon texanus	Cresson 1872	Agapostemon	texanus	CPMAB	6/19/12	Desert Grassland	Not Recorded	Pollinator Cup	United States	Arizona	Coconino	DG1	35581	-111656
Colorado Plateau Museum of Arthropod Biodiversity	NAUF4A0085628	Animalia	Arthropoda	Insecta	Hymenoptera	Halictidae	Agapostemon texanus	Cresson 1872	Agapostemon	texanus	CPMAB	6/19/12	Desert Grassland	Not Recorded	Pollinator Cup	United States	Arizona	Coconino	DG1	35581	-111656
Colorado Plateau Museum of Arthropod Biodiversity	NAUF4A0085629	Animalia	Arthropoda	Insecta	Hymenoptera	Halictidae	Agapostemon texanus	Cresson 1872	Agapostemon	texanus	CPMAB	6/19/12	Desert Grassland	Not Recorded	Pollinator Cup	United States	Arizona	Coconino	DG1	35581	-111656
Colorado Plateau Museum of Arthropod Biodiversity	NAUF4A0085630	Animalia	Arthropoda	Insecta	Hymenoptera	Halictidae	Agapostemon texanus	Cresson 1872	Agapostemon	texanus	CPMAB	6/19/12	Desert Grassland	Not Recorded	Pollinator Cup	United States	Arizona	Coconino	DG1	35581	-111656
Colorado Plateau Museum of Arthropod Biodiversity	NAUF4A0085631	Animalia	Arthropoda	Insecta	Hymenoptera	Halictidae	Agapostemon texanus	Cresson 1872	Agapostemon	texanus	CPMAB	6/19/12	Desert Grassland	Not Recorded	Pollinator Cup	United States	Arizona	Coconino	DG1	35581	-111656
Colorado Plateau Museum of Arthropod Biodiversity	NAUF4A0085632	Animalia	Arthropoda	Insecta	Hymenoptera	Halictidae	Agapostemon texanus	Cresson 1872	Agapostemon	texanus	CPMAB	6/19/12	Desert Grassland	Not Recorded	Pollinator Cup	United States	Arizona	Coconino	DG1	35581	-111656
Colorado Plateau Museum of Arthropod Biodiversity	NAUF4A0086651	Animalia	Arthropoda	Insecta	Hymenoptera	Halictidae	Agapostemon texanus	Cresson 1872	Agapostemon	texanus	CPMAB	6/19/12	Desert Grassland	Not Recorded	Blue Pollinator Cup	United States	Arizona	Coconino	DG1	35581	-111656
Colorado Plateau Museum of Arthropod Biodiversity	NAUF4A0085651	Animalia	Arthropoda	Insecta	Hymenoptera	Halictidae	Agapostemon texanus	Cresson 1872	Agapostemon	texanus	CPMAB	6/19/12	Ponderosa Pine	Meadow	Not Recorded	Pollinator Cup	United States	Arizona	Coconino	PP5M	354162	-1116716
Colorado Plateau Museum of Arthropod Biodiversity	NAUF4A0085652	Animalia	Arthropoda	Insecta	Hymenoptera	Halictidae	Agapostemon texanus	Cresson 1872	Agapostemon	texanus	CPMAB	6/19/12	Ponderosa Pine	Meadow	Not Recorded	Pollinator Cup	United States	Arizona	Coconino	PP5M	354162	-1116716
Colorado Plateau Museum of Arthropod Biodiversity	NAUF4A0085647	Animalia	Arthropoda	Insecta	Hymenoptera	Halictidae	Agapostemon texanus	Cresson 1872	Agapostemon	texanus	CPMAB	8/20/12	Pinyon-Juniper	Not Recorded	Pollinator Cup	United States	Arizona	Coconino	PJ8	35514	-1116232
Colorado Plateau Museum of Arthropod Biodiversity	NAUF4A0085664	Animalia	Arthropoda	Insecta	Hymenoptera	Halictidae	Agapostemon texanus	Cresson 1872	Agapostemon	texanus	CPMAB	10/23/12	Desert Shrub	Not Recorded	Blue Pollinator Cup	United States	Arizona	Coconino	DS1	356927	-111426
Colorado Plateau Museum of Arthropod Biodiversity	NAUF4A0007059	Animalia	Arthropoda	Insecta	Hymenoptera	Halictidae	Agapostemon texanus	Cresson 1872	Agapostemon	texanus	CPMAB	6/26/13	Mixed Conifer	Forest	Not Recorded	White Pollinator Cup	United States	Arizona	Coconino	MC1F	353751	-1117331
Colorado Plateau Museum of Arthropod Biodiversity	NAUF4A0007088	Animalia	Arthropoda	Insecta	Hymenoptera	Halictidae	Agapostemon texanus	Cresson 1872	Agapostemon	texanus	CPMAB	6/26/13	Mixed Conifer	Meadow	Not Recorded	White Pollinator Cup	United States	Arizona	Coconino	MC1M	353285	-111738
Colorado Plateau Museum of Arthropod Biodiversity	NAUF4A0007040	Animalia	Arthropoda	Insecta	Hymenoptera	Halictidae	Agapostemon texanus	Cresson 1872	Agapostemon	texanus	CPMAB	6/26/13	Mixed Conifer	Meadow	Not Recorded	White Pollinator Cup	United States	Arizona	Coconino	MC4M	353543	-111732
Colorado Plateau Museum of Arthropod Biodiversity	NAUF4A0007090	Animalia	Arthropoda	Insecta	Hymenoptera	Halictidae	Agapostemon texanus	Cresson 1872	Agapostemon	texanus	CPMAB	6/26/13	Mixed Conifer	Meadow	Not Recorded	Pollinator Cup	United States	Arizona	Coconino	MC4M	353543	-111732
Colorado Plateau Museum of Arthropod Biodiversity	NAUF4A0007101	Animalia	Arthropoda	Insecta	Hymenoptera	Halictidae	Agapostemon texanus	Cresson 1872	Agapostemon	texanus	CPMAB	2013-01-07	Ponderosa Pine	Meadow	Not Recorded	White Pollinator Cup	United States	Arizona	Coconino	PP1A	353511	-1117992
Colorado Plateau Museum of Arthropod Biodiversity	NAUF4A0007064	Animalia	Arthropoda	Insecta	Hymenoptera	Halictidae	Agapostemon texanus	Cresson 1872	Agapostemon	texanus	CPMAB	2013-01-07	Ponderosa Pine	Meadow	Not Recorded	White Pollinator Cup	United States	Arizona	Coconino	PP2A	353453	-1118041
Colorado Plateau Museum of Arthropod Biodiversity	NAUF4A0085644	Animalia	Arthropoda	Insecta	Hymenoptera	Halictidae	Agapostemon texanus	Cresson 1872	Agapostemon	texanus	CPMAB	5/15/15	Ponderosa Pine	Meadow	Not Recorded	Yellow Pollinator Cup	United States	Arizona	Coconino	PP3A	353474	-1118147
Colorado Plateau Museum of Arthropod Biodiversity	NAUF4A0085646	Animalia	Arthropoda	Insecta	Hymenoptera	Halictidae	Agapostemon texanus	Cresson 1872	Agapostemon	texanus	CPMAB	5/15/15	Ponderosa Pine	Meadow	Not Recorded	Yellow Pollinator Cup	United States	Arizona	Coconino	PP3A	353474	-1118147
Colorado Plateau Museum of Arthropod Biodiversity	NAUF4A0085643	Animalia	Arthropoda	Insecta	Hymenoptera	Halictidae	Agapostemon texanus	Cresson 1872	Agapostemon	texanus	CPMAB	5/15/15	Ponderosa Pine	Forest	Not Recorded	Yellow Pollinator Cup	United States	Arizona	Coconino	PP3F	353879	-1116861
Colorado Plateau Museum of Arthropod Biodiversity	NAUF4A0085645	Animalia	Arthropoda	Insecta	Hymenoptera	Halictidae	Agapostemon texanus	Cresson 1872	Agapostemon	texanus	CPMAB	6/15/15	Spruce-Fir	Forest	Not Recorded	Yellow Pollinator Cup	United States	Arizona	Coconino	SF3F	353373	-1116529
Colorado Plateau Museum of Arthropod Biodiversity	NAUF4A0088044	Animalia	Arthropoda	Insecta	Hymenoptera	Halictidae	Agapostemon texanus	Cresson 1872	Agapostemon	texanus	L. McCabe	9/23/17	Burned-Ponderosa Pine	Not Recorded	Pollinator Cup	United States	Arizona	Coconino	Schultz 1A	353103	-1115987
Colorado Plateau Museum of Arthropod Biodiversity	NAUF4A0088045	Animalia	Arthropoda	Insecta	Hymenoptera	Halictidae	Agapostemon texanus	Cresson 1872	Agapostemon	texanus	L. McCabe	9/23/17	Burned-Ponderosa Pine	Not Recorded	Pollinator Cup	United States	Arizona	Coconino	Schultz 2A	353152	-1115958
University of Kansas Natural History Museum Entomology Division	426766	Animalia	Arthropoda	Insecta	Hymenoptera	Halictidae	Agapostemon texanus	Cresson 1872	Agapostemon	texanus	R.B. Roberts	2002-01-08	Not Recorded	Male	Not Recorded	United States	Arizona	Coconino	Flagstaff	351981	-1116506
Colorado Plateau Museum of Arthropod Biodiversity	NAUF4A0040872	Animalia	Arthropoda	Insecta	Hymenoptera	Andrenidae	Andrena algida	Smith 1853	Andrena	algida	CPMAB	2009-09-09	Desert Grassland	Not Recorded	Pollinator Cup	United States	Arizona	Coconino	DG1	35581	-111656
Colorado Plateau Museum of Arthropod Biodiversity	NAUF4A0085299	Animalia	Arthropoda	Insecta	Hymenoptera	Andrenidae	Andrena algida	Smith 1853	Andrena	algida	CPMAB	6/15/10	Mixed Conifer	Meadow	Not Recorded	Pollinator Cup	United States	Arizona	Coconino	MC2M	353539	-1117306
Colorado Plateau Museum of Arthropod Biodiversity	NAUF4A0085288	Animalia	Arthropoda	Insecta	Hymenoptera	Andrenidae	Andrena amphibola	Viereck 1904	Andrena	amphibola	D. Smith	2009-11-08	Mixed Conifer	Meadow	Not Recorded	Pollinator Cup	United States	Arizona	Coconino	MC2M	353539	-1117306
Colorado Plateau Museum of Arthropod Biodiversity	NAU4FA0006105	Animalia	Arthropoda	Insecta	Hymenoptera	Andrenidae	Andrena amphibola	Viereck 1904	Andrena	amphibola	CPMAB	8/16/10	Mixed Conifer	Meadow	Not Recorded	Pollinator Cup	United States	Arizona	Coconino	MC2M	353539	-1117306
Colorado Plateau Museum of Arthropod Biodiversity	NAU4FA0006106	Animalia	Arthropoda	Insecta	Hymenoptera	Andrenidae	Andrena amphibola	Viereck 1904	Andrena	amphibola	CPMAB	8/16/10	Mixed Conifer	Meadow	Not Recorded	Pollinator Cup	United States	Arizona	Coconino	MC2M	353539	-1117306
Colorado Plateau Museum of Arthropod Biodiversity	NAU4FA0006107	Animalia	Arthropoda	Insecta	Hymenoptera	Andrenidae	Andrena amphibola	Viereck 1904	Andrena	amphibola	CPMAB	8/16/10	Mixed Conifer	Meadow	Not Recorded	Pollinator Cup	United States	Arizona	Coconino	MC2M	353539	-1117306
Colorado Plateau Museum of Arthropod Biodiversity	NAU4FA0006108	Animalia	Arthropoda	Insecta	Hymenoptera	Andrenidae	Andrena amphibola	Viereck 1904	Andrena	amphibola	CPMAB	8/16/10	Mixed Conifer	Meadow	Not Recorded	Pollinator Cup	United States	Arizona	Coconino	MC2M	353539	-1117306
Colorado Plateau Museum of Arthropod Biodiversity	NAU4FA0006109	Animalia	Arthropoda	Insecta	Hymenoptera	Andrenidae	Andrena amphibola	Viereck 1904	Andrena	amphibola	CPMAB	8/16/10	Mixed Conifer	Meadow	Not Recorded	Pollinator Cup	United States	Arizona	Coconino	MC2M	353539	-1117306
Colorado Plateau Museum of Arthropod Biodiversity	NAU4FA0006110	Animalia	Arthropoda	Insecta	Hymenoptera	Andrenidae	Andrena amphibola	Viereck 1904	Andrena	amphibola	CPMAB	8/16/10	Mixed Conifer	Meadow	Female	Pollinator Cup	United States	Arizona	Coconino	MC2M	353539	-1117306
Colorado Plateau Museum of Arthropod Biodiversity	NAUF4A0006105	Animalia	Arthropoda	Insecta	Hymenoptera	Andrenidae	Andrena amphibola	Viereck 1904	Andrena	amphibola	CPMAB	8/16/10	Mixed Conifer	Meadow	Not Recorded	Pollinator Cup	United States	Arizona	Coconino	MC2M	353539	-1117306
Colorado Plateau Museum of Arthropod Biodiversity	NAUF4A0006106	Animalia	Arthropoda	Insecta	Hymenoptera	Andrenidae	Andrena amphibola	Viereck 1904	Andrena	amphibola	CPMAB	8/16/10	Mixed Conifer	Meadow	Not Recorded	Pollinator Cup	United States	Arizona	Coconino	MC2M	353539	-1117306
Colorado Plateau Museum of Arthropod Biodiversity	NAUF4A0006107	Animalia	Arthropoda	Insecta	Hymenoptera	Andrenidae	Andrena amphibola	Viereck 1904	Andrena	amphibola	CPMAB	8/16/10	Mixed Conifer	Meadow	Not Recorded	Pollinator Cup	United States	Arizona	Coconino	MC2M	353539	-1117306
Colorado Plateau Museum of Arthropod Biodiversity	NAUF4A0006108	Animalia	Arthropoda	Insecta	Hymenoptera	Andrenidae	Andrena amphibola	Viereck 1904	Andrena	amphibola	CPMAB	8/16/10	Mixed Conifer	Meadow	Not Recorded	Pollinator Cup	United States	Arizona	Coconino	MC2M	353539	-1117306
Colorado Plateau Museum of Arthropod Biodiversity	NAUF4A0006109	Animalia	Arthropoda	Insecta	Hymenoptera	Andrenidae	Andrena amphibola	Viereck 1904	Andrena	amphibola	CPMAB	8/16/10	Mixed Conifer	Meadow	Not Recorded	Pollinator Cup	United States	Arizona	Coconino	MC2M	353539	-1117306
Colorado Plateau Museum of Arthropod Biodiversity	NAUF4A0006110	Animalia	Arthropoda	Insecta	Hymenoptera	Andrenidae	Andrena amphibola	Viereck 1904	Andrena	amphibola	CPMAB	8/16/10	Mixed Conifer	Meadow	Female	Pollinator Cup	United States	Arizona	Coconino	MC2M	353539	-1117306
Colorado Plateau Museum of Arthropod Biodiversity	NAUF4A0006111	Animalia	Arthropoda	Insecta	Hymenoptera	Andrenidae	Andrena amphibola	Viereck 1904	Andrena	amphibola	CPMAB	8/16/10	Mixed Conifer	Meadow	Female	White Pollinator Cup	United States	Arizona	Coconino	MC2M	353539	-1117306
Colorado Plateau Museum of Arthropod Biodiversity	NAUF4A0082698	Animalia	Arthropoda	Insecta	Hymenoptera	Andrenidae	Andrena amphibola	Viereck 1904	Andrena	amphibola	CPMAB	8/16/17	Mixed Conifer	Meadow	Not Recorded	Ryobi Bug Vac	United States	Arizona	Coconino	MC3M	35329	-111739
Colorado Plateau Museum of Arthropod Biodiversity	NAUF4A0085294	Animalia	Arthropoda	Insecta	Hymenoptera	Andrenidae	Andrena	Fabricius 1775	Andrena	AND ANC 001	CPMAB	5/26/14	Ponderosa Pine	Meadow	Not Recorded	Pollinator Cup	United States	Arizona	Coconino	PP3A	353474	-1118147
Colorado Plateau Museum of Arthropod Biodiversity	NAUF4A0082931	Animalia	Arthropoda	Insecta	Hymenoptera	Andrenidae	Andrena	Fabricius 1775	Andrena	AND AND 001	CPMAB	6/14/16	Mixed Conifer	Meadow	Not Recorded	Ryobi Bug Vac	United States	Arizona	Coconino	MC5M	353803	-1116858
Colorado Plateau Museum of Arthropod Biodiversity	NAUF4A0085285	Animalia	Arthropoda	Insecta	Hymenoptera	Andrenidae	Andrena	Fabricius 1775	Andrena	AND AND 003	CPMAB	8/17/16	Mixed Conifer	Meadow	Not Recorded	Ryobi Bug Vac	United States	Arizona	Coconino	MC2M	353539	-1117306
Colorado Plateau Museum of Arthropod Biodiversity	NAUF4A0007514	Animalia	Arthropoda	Insecta	Hymenoptera	Andrenidae	Andrena	Fabricius 1775	Andrena	AND AND 004	CPMAB	2009-09-09	Mixed Conifer	Meadow	Male	Yellow Pollinator Cup	United States	Arizona	Coconino	MC2M	353539	-1117306
Colorado Plateau Museum of Arthropod Biodiversity	NAUF4A0007491	Animalia	Arthropoda	Insecta	Hymenoptera	Andrenidae	Andrena	Fabricius 1775	Andrena	AND AND 004	CPMAB	7/20/10	Mixed Conifer	Meadow	Male	Yellow Pollinator Cup	United States	Arizona	Coconino	MC2M	353539	-1117306
Colorado Plateau Museum of Arthropod Biodiversity	NAUF4A0007494	Animalia	Arthropoda	Insecta	Hymenoptera	Andrenidae	Andrena	Fabricius 1775	Andrena	AND AND 004	CPMAB	7/20/10	Mixed Conifer	Meadow	Male	Yellow Pollinator Cup	United States	Arizona	Coconino	MC2M	353539	-1117306
Colorado Plateau Museum of Arthropod Biodiversity	NAUF4A0007495	Animalia	Arthropoda	Insecta	Hymenoptera	Andrenidae	Andrena	Fabricius 1775	Andrena	AND AND 004	CPMAB	7/20/10	Mixed Conifer	Meadow	Male	Yellow Pollinator Cup	United States	Arizona	Coconino	MC2M	353539	-1117306
Colorado Plateau Museum of Arthropod Biodiversity	NAUF4A0007497	Animalia	Arthropoda	Insecta	Hymenoptera	Andrenidae	Andrena	Fabricius 1775	Andrena	AND AND 004	CPMAB	7/20/10	Mixed Conifer	Meadow	Male	Yellow Pollinator Cup	United States	Arizona	Coconino	MC2M	353539	-1117306
Colorado Plateau Museum of Arthropod Biodiversity	NAUF4A0007503	Animalia	Arthropoda	Insecta	Hymenoptera	Andrenidae	Andrena	Fabricius 1775	Andrena	AND AND 004	CPMAB	7/20/10	Mixed Conifer	Meadow	Male	Yellow Pollinator Cup	United States	Arizona	Coconino	MC2M	353539	-1117306
Colorado Plateau Museum of Arthropod Biodiversity	NAUF4A0007504	Animalia	Arthropoda	Insecta	Hymenoptera	Andrenidae	Andrena	Fabricius 1775	Andrena	AND AND 004	CPMAB	7/20/10	Mixed Conifer	Meadow	Male	Yellow Pollinator Cup	United States	Arizona	Coconino	MC2M	353539	-1117306
Colorado Plateau Museum of Arthropod Biodiversity	NAUF4A0007507	Animalia	Arthropoda	Insecta	Hymenoptera	Andrenidae	Andrena	Fabricius 1775	Andrena	AND AND 004	CPMAB	7/20/10	Mixed Conifer	Meadow	Male	Yellow Pollinator Cup	United States	Arizona	Coconino	MC2M	353539	-1117306
Colorado Plateau Museum of Arthropod Biodiversity	NAUF4A0007510	Animalia	Arthropoda	Insecta	Hymenoptera	Andrenidae	Andrena	Fabricius 1775	Andrena	AND AND 004	CPMAB	7/20/10	Mixed Conifer	Meadow	Male	Yellow Pollinator Cup	United States	Arizona	Coconino	MC2M	353539	-1117306
Colorado Plateau Museum of Arthropod Biodiversity	NAUF4A0007512	Animalia	Arthropoda	Insecta	Hymenoptera	Andrenidae	Andrena	Fabricius 1775	Andrena	AND AND 004	CPMAB	7/20/10	Mixed Conifer	Meadow	Male	Yellow Pollinator Cup	United States	Arizona	Coconino	MC2M	353539	-1117306
Colorado Plateau Museum of Arthropod Biodiversity	NAUF4A0007513	Animalia	Arthropoda	Insecta	Hymenoptera	Andrenidae	Andrena	Fabricius 1775	Andrena	AND AND 004	CPMAB	7/20/10	Mixed Conifer	Meadow	Male	Yellow Pollinator Cup	United States	Arizona	Coconino	MC2M	353539	-1117306
Colorado Plateau Museum of Arthropod Biodiversity	NAUF4A0007515	Animalia	Arthropoda	Insecta	Hymenoptera	Andrenidae	Andrena	Fabricius 1775	Andrena	AND AND 004	CPMAB	7/20/10	Mixed Conifer	Meadow	Not Recorded	Yellow Pollinator Cup	United States	Arizona	Coconino	MC2M	353539	-1117306
Colorado Plateau Museum of Arthropod Biodiversity	NAUF4A0007516	Animalia	Arthropoda	Insecta	Hymenoptera	Andrenidae	Andrena	Fabricius 1775	Andrena	AND AND 004	CPMAB	7/20/10	Mixed Conifer	Meadow	Male	Yellow Pollinator Cup	United States	Arizona	Coconino	MC2M	353539	-1117306
Colorado Plateau Museum of Arthropod Biodiversity	NAUF4A0007521	Animalia	Arthropoda	Insecta	Hymenoptera	Andrenidae	Andrena	Fabricius 1775	Andrena	AND AND 004	CPMAB	7/20/10	Mixed Conifer	Meadow	Male	Yellow Pollinator Cup	United States	Arizona	Coconino	MC2M	353539	-1117306
Colorado Plateau Museum of Arthropod Biodiversity	NAUF4A0007523	Animalia	Arthropoda	Insecta	Hymenoptera	Andrenidae	Andrena	Fabricius 1775	Andrena	AND AND 004	CPMAB	7/20/10	Mixed Conifer	Meadow	Male	Yellow Pollinator Cup	United States	Arizona	Coconino	MC2M	353539	-1117306
Colorado Plateau Museum of Arthropod Biodiversity	NAUF4A0085286	Animalia	Arthropoda	Insecta	Hymenoptera	Andrenidae	Andrena	Fabricius 1775	Andrena	AND AND 005	CPMAB	8/17/16	Mixed Conifer	Meadow	Not Recorded	Ryobi Bug Vac	United States	Arizona	Coconino	MC2M	353539	-1117306
Colorado Plateau Museum of Arthropod Biodiversity	NAUF4A0079301	Animalia	Arthropoda	Insecta	Hymenoptera	Andrenidae	Andrena	Fabricius 1775	Andrena	AND AND 102	CPMAB	2017-12-07	Mixed Conifer	Meadow	Not Recorded	Ryobi Bug Vac	United States	Arizona	Coconino	MC2M	353539	-1117306
Colorado Plateau Museum of Arthropod Biodiversity	NAUF4A0057375	Animalia	Arthropoda	Insecta	Hymenoptera	Andrenidae	Andrena (Belandrena)	Ribble 1968	Andrena	AND AND BEL 001	H. Ikerd	2009-09-09	Ponderosa Pine	Meadow	Female	White Pollinator Cup	United States	Arizona	Coconino	PP5M	354162	-1116716
Colorado Plateau Museum of Arthropod Biodiversity	NAUF4A0081399	Animalia	Arthropoda	Insecta	Hymenoptera	Andrenidae	Andrena (Belandrena)	Ribble 1968	Andrena	AND AND BEL 001	D. Smith	2009-12-10	Desert Grassland	Female	Yellow Pollinator Cup	United States	Arizona	Coconino	DG1	35581	-111656
Colorado Plateau Museum of Arthropod Biodiversity	NAUF4A0085297	Animalia	Arthropoda	Insecta	Hymenoptera	Andrenidae	Andrena (Diandrena)	Fabricius 1775	Andrena	AND AND DIA 001	CPMAB	5/26/14	Ponderosa Pine	Meadow	Not Recorded	Pollinator Cup	United States	Arizona	Coconino	PP3A	353474	-1118147
Colorado Plateau Museum of Arthropod Biodiversity	NAUF4A0040891	Animalia	Arthropoda	Insecta	Hymenoptera	Andrenidae	Andrena (Trachandrena)	Robertson 1902	Andrena	AND AND TRA 001	CPMAB	6/28/11	Mixed Conifer	Meadow	Not Recorded	Pollinator Cup	United States	Arizona	Coconino	MC2M	353539	-1117306
Colorado Plateau Museum of Arthropod Biodiversity	NAUF4A0040911	Animalia	Arthropoda	Insecta	Hymenoptera	Andrenidae	Andrena (Trachandrena)	Robertson 1902	Andrena	AND AND TRA 001	CPMAB	6/28/11	Mixed Conifer	Meadow	Not Recorded	Pollinator Cup	United States	Arizona	Coconino	MC2M	353539	-1117306
Colorado Plateau Museum of Arthropod Biodiversity	NAUF4A0085298	Animalia	Arthropoda	Insecta	Hymenoptera	Andrenidae	Andrena (Trachandrena)	Robertson 1902	Andrena	AND AND TRA 001	CPMAB	6/19/12	Ponderosa Pine	Meadow	Not Recorded	Pollinator Cup	United States	Arizona	Coconino	PP5M	354162	-1116716
Colorado Plateau Museum of Arthropod Biodiversity	NAUF4A0007363	Animalia	Arthropoda	Insecta	Hymenoptera	Andrenidae	Andrena angustitarsata	Viereck 1904	Andrena	angustitarsata	CPMAB	7/20/10	Mixed Conifer	Meadow	Not Recorded	Yellow Pollinator Cup	United States	Arizona	Coconino	MC2M	353539	-1117306
Colorado Plateau Museum of Arthropod Biodiversity	NAUF4A0007391	Animalia	Arthropoda	Insecta	Hymenoptera	Andrenidae	Andrena angustitarsata	Viereck 1904	Andrena	angustitarsata	CPMAB	7/20/10	Mixed Conifer	Meadow	Not Recorded	Yellow Pollinator Cup	United States	Arizona	Coconino	MC2M	353539	-1117306
Colorado Plateau Museum of Arthropod Biodiversity	NAUF4A0085540	Animalia	Arthropoda	Insecta	Hymenoptera	Andrenidae	Andrena angustitarsata	Viereck 1904	Andrena	angustitarsata	CPMAB	7/20/10	Mixed Conifer	Meadow	Not Recorded	Pollinator Cup	United States	Arizona	Coconino	MC2M	353539	-1117306
Colorado Plateau Museum of Arthropod Biodiversity	NAUF4A0007369	Animalia	Arthropoda	Insecta	Hymenoptera	Andrenidae	Andrena angustitarsata	Viereck 1904	Andrena	angustitarsata	CPMAB	8/16/10	Mixed Conifer	Meadow	Not Recorded	Yellow Pollinator Cup	United States	Arizona	Coconino	MC2M	353539	-1117306
American Museum of Natural History	AMNH_BEE 00172440	Animalia	Arthropoda	Insecta	Hymenoptera	Andrenidae	Andrena apacheorum	Cockerell 1897	Andrena	apacheorum	W.E. LaBerge	1934-10-08	Not Recorded	Male	Pollinator Net	United States	Arizona	Coconino	San Francisco Mountains	35331	-111709
American Museum of Natural History	AMNH_BEE 00172441	Animalia	Arthropoda	Insecta	Hymenoptera	Andrenidae	Andrena apacheorum	Cockerell 1897	Andrena	apacheorum	B. Donovan	1934-10-08	Not Recorded	Male	Pollinator Net	United States	Arizona	Coconino	San Francisco Mountains	35331	-111709
American Museum of Natural History	AMNH_BEE 00172439	Animalia	Arthropoda	Insecta	Hymenoptera	Andrenidae	Andrena apacheorum	Cockerell 1897	Andrena	apacheorum	W.E. LaBerge	8/18/38	Not Recorded	Male	Pollinator Net	United States	Arizona	Coconino	San Francisco Mountains	35332	-111681
American Museum of Natural History	AMNH_BEE 00021851	Animalia	Arthropoda	Insecta	Hymenoptera	Andrenidae	Andrena apacheorum	Cockerell 1897	Andrena	apacheorum	J.S. Asher	7/29/61	Not Recorded	Female	Pollinator Net	United States	Arizona	Coconino	4 mi N of Flagstaff	352561	-1116506
Colorado Plateau Museum of Arthropod Biodiversity	NAUF4A0000001	Animalia	Arthropoda	Insecta	Hymenoptera	Andrenidae	Andrena apacheorum	Cockerell 1897	Andrena	apacheorum	CPMAB	1965-09-05	Not Recorded	Not Recorded	Pollinator Cup	United States	Arizona	Coconino	Flagstaff	35.2	-111.7
Colorado Plateau Museum of Arthropod Biodiversity	NAUF4A0085250	Animalia	Arthropoda	Insecta	Hymenoptera	Andrenidae	Andrena apacheorum	Cockerell 1897	Andrena	apacheorum	CPMAB	2009-11-08	Mixed Conifer	Meadow	Not Recorded	Yellow Pollinator Cup	United States	Arizona	Coconino	MC2M	353539	-1117306
University of Kansas Natural History Museum Entomology Division	397204	Animalia	Arthropoda	Insecta	Hymenoptera	Andrenidae	Andrena argemonis	Cockerell 1896	Andrena	argemonis	W.E. LaBerge & Walley	1933-03-08	Not Recorded	Male	Not Recorded	United States	Arizona	Coconino	Flagstaff	351981	-1116506
University of Kansas Natural History Museum Entomology Division	396926	Animalia	Arthropoda	Insecta	Hymenoptera	Andrenidae	Andrena argemonis	Cockerell 1896	Andrena	argemonis	W.E. LaBerge & Walley	1933-05-08	Not Recorded	Female	Not Recorded	United States	Arizona	Coconino	Flagstaff	351981	-1116506
University of California Riverside	Entomology Research Museum	UCRC ENT 192566	Animalia	Arthropoda	Insecta	Hymenoptera	Andrenidae	Andrena argemonis	Cockerell 1896	Andrena	argemonis	Not Recorded	8/23/67	Not Recorded	Not Recorded	Not Recorded	United States	Arizona	Coconino	Not Recorded	352908	-1115422
University of California Riverside	Entomology Research Museum	UCRC ENT 192567	Animalia	Arthropoda	Insecta	Hymenoptera	Andrenidae	Andrena argemonis	Cockerell 1896	Andrena	argemonis	Not Recorded	8/23/67	Not Recorded	Not Recorded	Not Recorded	United States	Arizona	Coconino	Not Recorded	352908	-1115422
Colorado Plateau Museum of Arthropod Biodiversity	NAUF4A0041675	Animalia	Arthropoda	Insecta	Hymenoptera	Andrenidae	Andrena argemonis	Cockerell 1896	Andrena	argemonis	H. Ikerd	8/25/11	Mixed Conifer	Meadow	Not Recorded	Pollinator Cup	United States	Arizona	Coconino	MC2M	353539	-1117306
Colorado Plateau Museum of Arthropod Biodiversity	NAUF4A0041684	Animalia	Arthropoda	Insecta	Hymenoptera	Andrenidae	Andrena argemonis	Cockerell 1896	Andrena	argemonis	H. Ikerd	8/25/11	Mixed Conifer	Meadow	Not Recorded	Pollinator Cup	United States	Arizona	Coconino	MC2M	353539	-1117306
Colorado Plateau Museum of Arthropod Biodiversity	NAUF4A0056968	Animalia	Arthropoda	Insecta	Hymenoptera	Andrenidae	Andrena argemonis	Cockerell 1896	Andrena	argemonis	H. Ikerd	8/20/12	Ponderosa Pine	Meadow	Female	Pollinator Cup	United States	Arizona	Coconino	PP5M	354162	-1116716
Colorado Plateau Museum of Arthropod Biodiversity	NAUF4A0088037	Animalia	Arthropoda	Insecta	Hymenoptera	Andrenidae	Andrena argemonis	Cockerell 1896	Andrena	argemonis	L. McCabe	9/23/17	Burned-Ponderosa Pine	Not Recorded	Pollinator Cup	United States	Arizona	Coconino	Schultz 1A	353103	-1115987
Colorado Plateau Museum of Arthropod Biodiversity	NAUF4A0088038	Animalia	Arthropoda	Insecta	Hymenoptera	Andrenidae	Andrena argemonis	Cockerell 1896	Andrena	argemonis	L. McCabe	9/23/17	Burned-Ponderosa Pine	Not Recorded	Pollinator Cup	United States	Arizona	Coconino	Schultz 2A	353152	-1115958
Colorado Plateau Museum of Arthropod Biodiversity	NAUF4A0088039	Animalia	Arthropoda	Insecta	Hymenoptera	Andrenidae	Andrena argemonis	Cockerell 1896	Andrena	argemonis	L. McCabe	9/23/17	Burned-Ponderosa Pine	Not Recorded	Pollinator Cup	United States	Arizona	Coconino	Schultz 3A	353221	-1116003
Colorado Plateau Museum of Arthropod Biodiversity	NAUF4A0040896	Animalia	Arthropoda	Insecta	Hymenoptera	Andrenidae	Andrena auripes	LaBerge 1967	Andrena	auripes	CPMAB	9/23/10	Mixed Conifer	Meadow	Female	Pollinator Cup	United States	Arizona	Coconino	MC2M	353539	-1117306
University of Kansas Natural History Museum Entomology Division	1110919	Animalia	Arthropoda	Insecta	Hymenoptera	Andrenidae	Andrena coconina	LaBerge 1980	Andrena	coconina	W.E. LaBerge & Walley	1952-04-07	Not Recorded	Female	Not Recorded	United States	Arizona	Coconino	San Francisco Mountains	353408	-1116825
American Museum of Natural History	AMNH_BEE 00115205	Animalia	Arthropoda	Insecta	Hymenoptera	Andrenidae	Andrena commoda	Smith 1879	Andrena	commoda	W.E. LaBerge	7/29/61	Not Recorded	Female	Pollinator Net	United States	Arizona	Coconino	4 mi N of Flagstaff	352561	-1116506
American Museum of Natural History	AMNH_BEE 00115206	Animalia	Arthropoda	Insecta	Hymenoptera	Andrenidae	Andrena commoda	Smith 1879	Andrena	commoda	W.E. LaBerge	7/29/61	Not Recorded	Female	Pollinator Net	United States	Arizona	Coconino	4 mi N of Flagstaff	352561	-1116506
American Museum of Natural History	AMNH_BEE 00115207	Animalia	Arthropoda	Insecta	Hymenoptera	Andrenidae	Andrena commoda	Smith 1879	Andrena	commoda	W.E. LaBerge	7/29/61	Not Recorded	Female	Pollinator Net	United States	Arizona	Coconino	4 mi N of Flagstaff	352561	-1116506
American Museum of Natural History	AMNH_BEE 00115208	Animalia	Arthropoda	Insecta	Hymenoptera	Andrenidae	Andrena commoda	Smith 1879	Andrena	commoda	W.E. LaBerge	7/29/61	Not Recorded	Male	Pollinator Net	United States	Arizona	Coconino	4 mi N of Flagstaff	352561	-1116506
Native Bee Inventory and Monitoring Lab	CUIC_ENT 00012217	Animalia	Arthropoda	Insecta	Hymenoptera	Andrenidae	Andrena commoda	Smith 1879	Andrena	commoda	W.E. LaBerge	6/21/64	Not Recorded	Male	Pollinator Net	United States	Arizona	Coconino	7.5 mi NW of Flagstaff	35.27	-111.74
Native Bee Inventory and Monitoring Lab	CUIC_ENT 00012218	Animalia	Arthropoda	Insecta	Hymenoptera	Andrenidae	Andrena commoda	Smith 1879	Andrena	commoda	W.E. LaBerge	6/21/64	Not Recorded	Male	Pollinator Net	United States	Arizona	Coconino	7.5 mi NW of Flagstaff	35.27	-111.74
Native Bee Inventory and Monitoring Lab	CUIC_ENT 00012219	Animalia	Arthropoda	Insecta	Hymenoptera	Andrenidae	Andrena commoda	Smith 1879	Andrena	commoda	W.E. LaBerge	6/27/64	Not Recorded	Male	Pollinator Net	United States	Arizona	Coconino	7.5 mi NW of Flagstaff	35.27	-111.74
Native Bee Inventory and Monitoring Lab	CUIC_ENT 00012220	Animalia	Arthropoda	Insecta	Hymenoptera	Andrenidae	Andrena commoda	Smith 1879	Andrena	commoda	W.E. LaBerge	6/30/64	Not Recorded	Male	Pollinator Net	United States	Arizona	Coconino	7.5 mi NW of Flagstaff	35.27	-111.74
Native Bee Inventory and Monitoring Lab	CUIC_ENT 00012221	Animalia	Arthropoda	Insecta	Hymenoptera	Andrenidae	Andrena commoda	Smith 1879	Andrena	commoda	W.E. LaBerge	6/30/64	Not Recorded	Male	Pollinator Net	United States	Arizona	Coconino	7.5 mi NW of Flagstaff	35.27	-111.74
Colorado Plateau Museum of Arthropod Biodiversity	NAUF4A0007364	Animalia	Arthropoda	Insecta	Hymenoptera	Andrenidae	Andrena crataegi	Robertson 1893	Andrena	crataegi	CPMAB	2009-11-08	Mixed Conifer	Meadow	Not Recorded	Yellow Pollinator Cup	United States	Arizona	Coconino	MC2M	353539	-1117306
Colorado Plateau Museum of Arthropod Biodiversity	NAUF4A0007355	Animalia	Arthropoda	Insecta	Hymenoptera	Andrenidae	Andrena crataegi	Robertson 1893	Andrena	crataegi	CPMAB	8/16/10	Mixed Conifer	Meadow	Female	Yellow Pollinator Cup	United States	Arizona	Coconino	MC2M	353539	-1117306
Colorado Plateau Museum of Arthropod Biodiversity	NAUF4A0007371	Animalia	Arthropoda	Insecta	Hymenoptera	Andrenidae	Andrena crataegi	Robertson 1893	Andrena	crataegi	CPMAB	8/16/10	Mixed Conifer	Meadow	Male	Yellow Pollinator Cup	United States	Arizona	Coconino	MC2M	353539	-1117306
Colorado Plateau Museum of Arthropod Biodiversity	NAUF4A0088025	Animalia	Arthropoda	Insecta	Hymenoptera	Andrenidae	Andrena cressonii	Robertson 1891	Andrena	cressonii	CPMAB	5/17/12	Mixed Conifer	Meadow	Not Recorded	Pollinator Cup	United States	Arizona	Coconino	MC2M	353539	-1117306
Colorado Plateau Museum of Arthropod Biodiversity	NAUF4A0081395	Animalia	Arthropoda	Insecta	Hymenoptera	Andrenidae	Andrena crinita	Bouseman & LaBerge 1979	Andrena	crinita	H. Ikerd	6/19/12	Mixed Conifer	Meadow	Female	Blue Pollinator Cup	United States	Arizona	Coconino	MC2M	353539	-1117306
Colorado Plateau Museum of Arthropod Biodiversity	NAUF4A0081397	Animalia	Arthropoda	Insecta	Hymenoptera	Andrenidae	Andrena crinita	Bouseman & LaBerge 1979	Andrena	crinita	H. Ikerd	6/19/12	Mixed Conifer	Meadow	Female	Blue Pollinator Cup	United States	Arizona	Coconino	MC2M	353539	-1117306
Colorado Plateau Museum of Arthropod Biodiversity	NAUF4A0081398	Animalia	Arthropoda	Insecta	Hymenoptera	Andrenidae	Andrena crinita	Bouseman & LaBerge 1979	Andrena	crinita	H. Ikerd	6/19/12	Mixed Conifer	Meadow	Female	Blue Pollinator Cup	United States	Arizona	Coconino	MC2M	353539	-1117306
Colorado Plateau Museum of Arthropod Biodiversity	NAUF4A0081816	Animalia	Arthropoda	Insecta	Hymenoptera	Andrenidae	Andrena crinita	Bouseman & LaBerge 1979	Andrena	crinita	H. Ikerd	6/19/12	Mixed Conifer	Meadow	Female	Pollinator Cup	United States	Arizona	Coconino	MC2M	353539	-1117306
Colorado Plateau Museum of Arthropod Biodiversity	NAUF4A0040570	Animalia	Arthropoda	Insecta	Hymenoptera	Andrenidae	Andrena crinita	Bouseman & LaBerge 1979	Andrena	crinita	H. Ikerd	6/26/13	Mixed Conifer	Meadow	Male	Blue Pollinator Cup	United States	Arizona	Coconino	MC1M	353285	-111738
Colorado Plateau Museum of Arthropod Biodiversity	NAUF4A0081396	Animalia	Arthropoda	Insecta	Hymenoptera	Andrenidae	Andrena crinita	Bouseman & LaBerge 1979	Andrena	crinita	H. Ikerd	6/26/13	Mixed Conifer	Meadow	Female	Blue Pollinator Cup	United States	Arizona	Coconino	MC1M	353285	-111738
Colorado Plateau Museum of Arthropod Biodiversity	NAUF4A0085098	Animalia	Arthropoda	Insecta	Hymenoptera	Andrenidae	Andrena crinita	Bouseman & LaBerge 1979	Andrena	crinita	CPMAB	7/25/14	Mixed Conifer	Meadow	Not Recorded	Pollinator Cup	United States	Arizona	Coconino	MC2M	353539	-1117306
Colorado Plateau Museum of Arthropod Biodiversity	NAU4FA0006095	Animalia	Arthropoda	Insecta	Hymenoptera	Andrenidae	Andrena cyanophila	Cockerell 1906	Andrena	cyanophila	H. Ikerd	7/20/10	Mixed Conifer	Meadow	Male	White Pan Trap	United States	Arizona	Coconino	MC2M	353539	-1117306
Colorado Plateau Museum of Arthropod Biodiversity	NAU4FA0006100	Animalia	Arthropoda	Insecta	Hymenoptera	Andrenidae	Andrena cyanophila	Cockerell 1906	Andrena	cyanophila	H. Ikerd	7/20/10	Mixed Conifer	Meadow	Male	White Pan Trap	United States	Arizona	Coconino	MC2M	353539	-1117306
Colorado Plateau Museum of Arthropod Biodiversity	NAUF4A0006094	Animalia	Arthropoda	Insecta	Hymenoptera	Andrenidae	Andrena cyanophila	Cockerell 1906	Andrena	cyanophila	CPMAB	7/20/10	Mixed Conifer	Meadow	Female	Yellow Pollinator Cup	United States	Arizona	Coconino	MC2M	353539	-1117306
Colorado Plateau Museum of Arthropod Biodiversity	NAUF4A0006095	Animalia	Arthropoda	Insecta	Hymenoptera	Andrenidae	Andrena cyanophila	Cockerell 1906	Andrena	cyanophila	H. Ikerd	7/20/10	Mixed Conifer	Meadow	Male	White Pan Trap	United States	Arizona	Coconino	MC2M	353539	-1117306
Colorado Plateau Museum of Arthropod Biodiversity	NAUF4A0006096	Animalia	Arthropoda	Insecta	Hymenoptera	Andrenidae	Andrena cyanophila	Cockerell 1906	Andrena	cyanophila	CPMAB	7/20/10	Mixed Conifer	Meadow	Not Recorded	Yellow Pollinator Cup	United States	Arizona	Coconino	MC2M	353539	-1117306
Colorado Plateau Museum of Arthropod Biodiversity	NAUF4A0006097	Animalia	Arthropoda	Insecta	Hymenoptera	Andrenidae	Andrena cyanophila	Cockerell 1906	Andrena	cyanophila	CPMAB	7/20/10	Mixed Conifer	Meadow	Not Recorded	White Pollinator Cup	United States	Arizona	Coconino	MC2M	353539	-1117306
Colorado Plateau Museum of Arthropod Biodiversity	NAUF4A0006099	Animalia	Arthropoda	Insecta	Hymenoptera	Andrenidae	Andrena cyanophila	Cockerell 1906	Andrena	cyanophila	CPMAB	7/20/10	Mixed Conifer	Meadow	Not Recorded	Yellow Pollinator Cup	United States	Arizona	Coconino	MC2M	353539	-1117306
Colorado Plateau Museum of Arthropod Biodiversity	NAUF4A0006100	Animalia	Arthropoda	Insecta	Hymenoptera	Andrenidae	Andrena cyanophila	Cockerell 1906	Andrena	cyanophila	H. Ikerd	7/20/10	Mixed Conifer	Meadow	Male	White Pan Trap	United States	Arizona	Coconino	MC2M	353539	-1117306
Colorado Plateau Museum of Arthropod Biodiversity	NAUF4A0007351	Animalia	Arthropoda	Insecta	Hymenoptera	Andrenidae	Andrena cyanophila	Cockerell 1906	Andrena	cyanophila	CPMAB	8/16/10	Desert Grassland	Not Recorded	Blue Pollinator Cup	United States	Arizona	Coconino	DG1	35581	-111656
Colorado Plateau Museum of Arthropod Biodiversity	NAUF4A0007356	Animalia	Arthropoda	Insecta	Hymenoptera	Andrenidae	Andrena cyanophila	Cockerell 1906	Andrena	cyanophila	CPMAB	8/16/10	Desert Grassland	Female	Yellow Pollinator Cup	United States	Arizona	Coconino	DG1	35581	-111656
Colorado Plateau Museum of Arthropod Biodiversity	NAUF4A0007367	Animalia	Arthropoda	Insecta	Hymenoptera	Andrenidae	Andrena cyanophila	Cockerell 1906	Andrena	cyanophila	CPMAB	8/16/10	Desert Grassland	Not Recorded	Yellow Pollinator Cup	United States	Arizona	Coconino	DG1	35581	-111656
Colorado Plateau Museum of Arthropod Biodiversity	NAUF4A0006101	Animalia	Arthropoda	Insecta	Hymenoptera	Andrenidae	Andrena cyanophila	Cockerell 1906	Andrena	cyanophila	CPMAB	8/16/10	Mixed Conifer	Meadow	Female	White Pollinator Cup	United States	Arizona	Coconino	MC2M	353539	-1117306
Colorado Plateau Museum of Arthropod Biodiversity	NAUF4A0006102	Animalia	Arthropoda	Insecta	Hymenoptera	Andrenidae	Andrena cyanophila	Cockerell 1906	Andrena	cyanophila	CPMAB	8/16/10	Mixed Conifer	Meadow	Female	White Pollinator Cup	United States	Arizona	Coconino	MC2M	353539	-1117306
Colorado Plateau Museum of Arthropod Biodiversity	NAUF4A0006104	Animalia	Arthropoda	Insecta	Hymenoptera	Andrenidae	Andrena cyanophila	Cockerell 1906	Andrena	cyanophila	CPMAB	8/16/10	Mixed Conifer	Meadow	Not Recorded	White Pollinator Cup	United States	Arizona	Coconino	MC2M	353539	-1117306
Colorado Plateau Museum of Arthropod Biodiversity	NAUF4A0007353	Animalia	Arthropoda	Insecta	Hymenoptera	Andrenidae	Andrena cyanophila	Cockerell 1906	Andrena	cyanophila	CPMAB	8/16/10	Mixed Conifer	Meadow	Not Recorded	Yellow Pollinator Cup	United States	Arizona	Coconino	MC2M	353539	-1117306
Colorado Plateau Museum of Arthropod Biodiversity	NAUF4A0007373	Animalia	Arthropoda	Insecta	Hymenoptera	Andrenidae	Andrena cyanophila	Cockerell 1906	Andrena	cyanophila	CPMAB	8/16/10	Mixed Conifer	Meadow	Not Recorded	Yellow Pollinator Cup	United States	Arizona	Coconino	MC2M	353539	-1117306
Colorado Plateau Museum of Arthropod Biodiversity	NAUF4A0007374	Animalia	Arthropoda	Insecta	Hymenoptera	Andrenidae	Andrena cyanophila	Cockerell 1906	Andrena	cyanophila	CPMAB	8/16/10	Mixed Conifer	Meadow	Not Recorded	Yellow Pollinator Cup	United States	Arizona	Coconino	MC2M	353539	-1117306
Colorado Plateau Museum of Arthropod Biodiversity	NAUF4A0007375	Animalia	Arthropoda	Insecta	Hymenoptera	Andrenidae	Andrena cyanophila	Cockerell 1906	Andrena	cyanophila	CPMAB	8/16/10	Mixed Conifer	Meadow	Female	Yellow Pollinator Cup	United States	Arizona	Coconino	MC2M	353539	-1117306
Colorado Plateau Museum of Arthropod Biodiversity	NAUF4A0007381	Animalia	Arthropoda	Insecta	Hymenoptera	Andrenidae	Andrena cyanophila	Cockerell 1906	Andrena	cyanophila	CPMAB	8/16/10	Mixed Conifer	Meadow	Female	Yellow Pollinator Cup	United States	Arizona	Coconino	MC2M	353539	-1117306
Colorado Plateau Museum of Arthropod Biodiversity	NAUF4A0040874	Animalia	Arthropoda	Insecta	Hymenoptera	Andrenidae	Andrena cyanophila	Cockerell 1906	Andrena	cyanophila	CPMAB	8/16/10	Mixed Conifer	Meadow	Not Recorded	Pollinator Cup	United States	Arizona	Coconino	MC2M	353539	-1117306
Colorado Plateau Museum of Arthropod Biodiversity	NAUF4A0040893	Animalia	Arthropoda	Insecta	Hymenoptera	Andrenidae	Andrena cyanophila	Cockerell 1906	Andrena	cyanophila	T. Griswold	8/16/10	Mixed Conifer	Meadow	Not Recorded	Pollinator Cup	United States	Arizona	Coconino	MC2M	353539	-1117306
Colorado Plateau Museum of Arthropod Biodiversity	NAUF4A0040904	Animalia	Arthropoda	Insecta	Hymenoptera	Andrenidae	Andrena cyanophila	Cockerell 1906	Andrena	cyanophila	CPMAB	8/16/10	Mixed Conifer	Meadow	Not Recorded	Pollinator Cup	United States	Arizona	Coconino	MC2M	353539	-1117306
Colorado Plateau Museum of Arthropod Biodiversity	NAUF4A0040888	Animalia	Arthropoda	Insecta	Hymenoptera	Andrenidae	Andrena cyanophila	Cockerell 1906	Andrena	cyanophila	H. Ikerd	6/28/11	Mixed Conifer	Male	Yellow Pollinator Cup	United States	Arizona	Coconino	Hart Prairie	353539	-1117306
Colorado Plateau Museum of Arthropod Biodiversity	NAUF4A0040889	Animalia	Arthropoda	Insecta	Hymenoptera	Andrenidae	Andrena cyanophila	Cockerell 1906	Andrena	cyanophila	H. Ikerd	6/28/11	Mixed Conifer	Male	Yellow Pollinator Cup	United States	Arizona	Coconino	Hart Prairie	353539	-1117306
Colorado Plateau Museum of Arthropod Biodiversity	NAUF4A0040892	Animalia	Arthropoda	Insecta	Hymenoptera	Andrenidae	Andrena cyanophila	Cockerell 1906	Andrena	cyanophila	H. Ikerd	6/28/11	Mixed Conifer	Male	Yellow Pollinator Cup	United States	Arizona	Coconino	Hart Prairie	353539	-1117306
Colorado Plateau Museum of Arthropod Biodiversity	NAUF4A0040908	Animalia	Arthropoda	Insecta	Hymenoptera	Andrenidae	Andrena cyanophila	Cockerell 1906	Andrena	cyanophila	H. Ikerd	6/28/11	Mixed Conifer	Male	Yellow Pollinator Cup	United States	Arizona	Coconino	Hart Prairie	353539	-1117306
Colorado Plateau Museum of Arthropod Biodiversity	NAUF4A0040910	Animalia	Arthropoda	Insecta	Hymenoptera	Andrenidae	Andrena cyanophila	Cockerell 1906	Andrena	cyanophila	H. Ikerd	6/28/11	Mixed Conifer	Male	Yellow Pollinator Cup	United States	Arizona	Coconino	Hart Prairie	353539	-1117306
Colorado Plateau Museum of Arthropod Biodiversity	NAUF4A0040909	Animalia	Arthropoda	Insecta	Hymenoptera	Andrenidae	Andrena cyanophila	Cockerell 1906	Andrena	cyanophila	CPMAB	6/28/11	Mixed Conifer	Meadow	Not Recorded	Pollinator Cup	United States	Arizona	Coconino	MC2M	353539	-1117306
Colorado Plateau Museum of Arthropod Biodiversity	NAUF4A0081815	Animalia	Arthropoda	Insecta	Hymenoptera	Andrenidae	Andrena cyanophila	Cockerell 1906	Andrena	cyanophila	H. Ikerd	6/28/11	Mixed Conifer	Meadow	Male	Yellow Pollinator Cup	United States	Arizona	Coconino	MC2M	353539	-1117306
Colorado Plateau Museum of Arthropod Biodiversity	NAUF4A0085267	Animalia	Arthropoda	Insecta	Hymenoptera	Andrenidae	Andrena cyanophila	Cockerell 1906	Andrena	cyanophila	T. Griswold	6/28/11	Mixed Conifer	Meadow	Not Recorded	White Pan Trap	United States	Arizona	Coconino	MC2M	353539	-1117306
Colorado Plateau Museum of Arthropod Biodiversity	NAUF4A0041434	Animalia	Arthropoda	Insecta	Hymenoptera	Andrenidae	Andrena cyanophila	Cockerell 1906	Andrena	cyanophila	T. Griswold	7/21/11	Mixed Conifer	Meadow	Not Recorded	Pollinator Cup	United States	Arizona	Coconino	MC2M	353539	-1117306
Colorado Plateau Museum of Arthropod Biodiversity	NAUF4A0041446	Animalia	Arthropoda	Insecta	Hymenoptera	Andrenidae	Andrena cyanophila	Cockerell 1906	Andrena	cyanophila	T. Griswold	7/21/11	Mixed Conifer	Meadow	Not Recorded	Pollinator Cup	United States	Arizona	Coconino	MC2M	353539	-1117306
Colorado Plateau Museum of Arthropod Biodiversity	NAUF4A0041447	Animalia	Arthropoda	Insecta	Hymenoptera	Andrenidae	Andrena cyanophila	Cockerell 1906	Andrena	cyanophila	T. Griswold	7/21/11	Mixed Conifer	Meadow	Not Recorded	Pollinator Cup	United States	Arizona	Coconino	MC2M	353539	-1117306
Colorado Plateau Museum of Arthropod Biodiversity	NAUF4A0041456	Animalia	Arthropoda	Insecta	Hymenoptera	Andrenidae	Andrena cyanophila	Cockerell 1906	Andrena	cyanophila	T. Griswold	7/21/11	Mixed Conifer	Meadow	Not Recorded	Pollinator Cup	United States	Arizona	Coconino	MC2M	353539	-1117306
Colorado Plateau Museum of Arthropod Biodiversity	NAUF4A0041460	Animalia	Arthropoda	Insecta	Hymenoptera	Andrenidae	Andrena cyanophila	Cockerell 1906	Andrena	cyanophila	T. Griswold	7/21/11	Mixed Conifer	Meadow	Not Recorded	Pollinator Cup	United States	Arizona	Coconino	MC2M	353539	-1117306
Colorado Plateau Museum of Arthropod Biodiversity	NAUF4A0041499	Animalia	Arthropoda	Insecta	Hymenoptera	Andrenidae	Andrena cyanophila	Cockerell 1906	Andrena	cyanophila	T. Griswold	7/21/11	Mixed Conifer	Meadow	Not Recorded	Pollinator Cup	United States	Arizona	Coconino	MC2M	353539	-1117306
Colorado Plateau Museum of Arthropod Biodiversity	NAUF4A0041501	Animalia	Arthropoda	Insecta	Hymenoptera	Andrenidae	Andrena cyanophila	Cockerell 1906	Andrena	cyanophila	T. Griswold	7/21/11	Mixed Conifer	Meadow	Not Recorded	Pollinator Cup	United States	Arizona	Coconino	MC2M	353539	-1117306
Colorado Plateau Museum of Arthropod Biodiversity	NAUF4A0041502	Animalia	Arthropoda	Insecta	Hymenoptera	Andrenidae	Andrena cyanophila	Cockerell 1906	Andrena	cyanophila	T. Griswold	7/21/11	Mixed Conifer	Meadow	Not Recorded	Pollinator Cup	United States	Arizona	Coconino	MC2M	353539	-1117306
Colorado Plateau Museum of Arthropod Biodiversity	NAUF4A0041503	Animalia	Arthropoda	Insecta	Hymenoptera	Andrenidae	Andrena cyanophila	Cockerell 1906	Andrena	cyanophila	T. Griswold	7/21/11	Mixed Conifer	Meadow	Not Recorded	Pollinator Cup	United States	Arizona	Coconino	MC2M	353539	-1117306
Colorado Plateau Museum of Arthropod Biodiversity	NAUF4A0041504	Animalia	Arthropoda	Insecta	Hymenoptera	Andrenidae	Andrena cyanophila	Cockerell 1906	Andrena	cyanophila	T. Griswold	7/21/11	Mixed Conifer	Meadow	Not Recorded	Pollinator Cup	United States	Arizona	Coconino	MC2M	353539	-1117306
Colorado Plateau Museum of Arthropod Biodiversity	NAUF4A0041505	Animalia	Arthropoda	Insecta	Hymenoptera	Andrenidae	Andrena cyanophila	Cockerell 1906	Andrena	cyanophila	T. Griswold	7/21/11	Mixed Conifer	Meadow	Not Recorded	Pollinator Cup	United States	Arizona	Coconino	MC2M	353539	-1117306
Colorado Plateau Museum of Arthropod Biodiversity	NAUF4A0041506	Animalia	Arthropoda	Insecta	Hymenoptera	Andrenidae	Andrena cyanophila	Cockerell 1906	Andrena	cyanophila	T. Griswold	7/21/11	Mixed Conifer	Meadow	Not Recorded	Pollinator Cup	United States	Arizona	Coconino	MC2M	353539	-1117306
Colorado Plateau Museum of Arthropod Biodiversity	NAUF4A0041507	Animalia	Arthropoda	Insecta	Hymenoptera	Andrenidae	Andrena cyanophila	Cockerell 1906	Andrena	cyanophila	T. Griswold	7/21/11	Mixed Conifer	Meadow	Not Recorded	Pollinator Cup	United States	Arizona	Coconino	MC2M	353539	-1117306
Colorado Plateau Museum of Arthropod Biodiversity	NAUF4A0041508	Animalia	Arthropoda	Insecta	Hymenoptera	Andrenidae	Andrena cyanophila	Cockerell 1906	Andrena	cyanophila	T. Griswold	7/21/11	Mixed Conifer	Meadow	Not Recorded	Pollinator Cup	United States	Arizona	Coconino	MC2M	353539	-1117306
Colorado Plateau Museum of Arthropod Biodiversity	NAUF4A0041509	Animalia	Arthropoda	Insecta	Hymenoptera	Andrenidae	Andrena cyanophila	Cockerell 1906	Andrena	cyanophila	T. Griswold	7/21/11	Mixed Conifer	Meadow	Not Recorded	Pollinator Cup	United States	Arizona	Coconino	MC2M	353539	-1117306
Colorado Plateau Museum of Arthropod Biodiversity	NAUF4A0041510	Animalia	Arthropoda	Insecta	Hymenoptera	Andrenidae	Andrena cyanophila	Cockerell 1906	Andrena	cyanophila	T. Griswold	7/21/11	Mixed Conifer	Meadow	Not Recorded	Pollinator Cup	United States	Arizona	Coconino	MC2M	353539	-1117306
Colorado Plateau Museum of Arthropod Biodiversity	NAUF4A0041511	Animalia	Arthropoda	Insecta	Hymenoptera	Andrenidae	Andrena cyanophila	Cockerell 1906	Andrena	cyanophila	T. Griswold	7/21/11	Mixed Conifer	Meadow	Not Recorded	Pollinator Cup	United States	Arizona	Coconino	MC2M	353539	-1117306
Colorado Plateau Museum of Arthropod Biodiversity	NAUF4A0041512	Animalia	Arthropoda	Insecta	Hymenoptera	Andrenidae	Andrena cyanophila	Cockerell 1906	Andrena	cyanophila	T. Griswold	7/21/11	Mixed Conifer	Meadow	Not Recorded	Pollinator Cup	United States	Arizona	Coconino	MC2M	353539	-1117306
Colorado Plateau Museum of Arthropod Biodiversity	NAUF4A0041513	Animalia	Arthropoda	Insecta	Hymenoptera	Andrenidae	Andrena cyanophila	Cockerell 1906	Andrena	cyanophila	T. Griswold	7/21/11	Mixed Conifer	Meadow	Not Recorded	Pollinator Cup	United States	Arizona	Coconino	MC2M	353539	-1117306
Colorado Plateau Museum of Arthropod Biodiversity	NAUF4A0041514	Animalia	Arthropoda	Insecta	Hymenoptera	Andrenidae	Andrena cyanophila	Cockerell 1906	Andrena	cyanophila	T. Griswold	7/21/11	Mixed Conifer	Meadow	Not Recorded	Pollinator Cup	United States	Arizona	Coconino	MC2M	353539	-1117306
Colorado Plateau Museum of Arthropod Biodiversity	NAUF4A0041515	Animalia	Arthropoda	Insecta	Hymenoptera	Andrenidae	Andrena cyanophila	Cockerell 1906	Andrena	cyanophila	T. Griswold	7/21/11	Mixed Conifer	Meadow	Not Recorded	Pollinator Cup	United States	Arizona	Coconino	MC2M	353539	-1117306
Colorado Plateau Museum of Arthropod Biodiversity	NAUF4A0041516	Animalia	Arthropoda	Insecta	Hymenoptera	Andrenidae	Andrena cyanophila	Cockerell 1906	Andrena	cyanophila	T. Griswold	7/21/11	Mixed Conifer	Meadow	Not Recorded	Pollinator Cup	United States	Arizona	Coconino	MC2M	353539	-1117306
Colorado Plateau Museum of Arthropod Biodiversity	NAUF4A0041517	Animalia	Arthropoda	Insecta	Hymenoptera	Andrenidae	Andrena cyanophila	Cockerell 1906	Andrena	cyanophila	T. Griswold	7/21/11	Mixed Conifer	Meadow	Not Recorded	Pollinator Cup	United States	Arizona	Coconino	MC2M	353539	-1117306
Colorado Plateau Museum of Arthropod Biodiversity	NAUF4A0041518	Animalia	Arthropoda	Insecta	Hymenoptera	Andrenidae	Andrena cyanophila	Cockerell 1906	Andrena	cyanophila	T. Griswold	7/21/11	Mixed Conifer	Meadow	Not Recorded	Pollinator Cup	United States	Arizona	Coconino	MC2M	353539	-1117306
Colorado Plateau Museum of Arthropod Biodiversity	NAUF4A0041519	Animalia	Arthropoda	Insecta	Hymenoptera	Andrenidae	Andrena cyanophila	Cockerell 1906	Andrena	cyanophila	T. Griswold	7/21/11	Mixed Conifer	Meadow	Not Recorded	Pollinator Cup	United States	Arizona	Coconino	MC2M	353539	-1117306
Colorado Plateau Museum of Arthropod Biodiversity	NAUF4A0041520	Animalia	Arthropoda	Insecta	Hymenoptera	Andrenidae	Andrena cyanophila	Cockerell 1906	Andrena	cyanophila	T. Griswold	7/21/11	Mixed Conifer	Meadow	Not Recorded	Pollinator Cup	United States	Arizona	Coconino	MC2M	353539	-1117306
Colorado Plateau Museum of Arthropod Biodiversity	NAUF4A0041521	Animalia	Arthropoda	Insecta	Hymenoptera	Andrenidae	Andrena cyanophila	Cockerell 1906	Andrena	cyanophila	T. Griswold	7/21/11	Mixed Conifer	Meadow	Not Recorded	Pollinator Cup	United States	Arizona	Coconino	MC2M	353539	-1117306
Colorado Plateau Museum of Arthropod Biodiversity	NAUF4A0041522	Animalia	Arthropoda	Insecta	Hymenoptera	Andrenidae	Andrena cyanophila	Cockerell 1906	Andrena	cyanophila	T. Griswold	7/21/11	Mixed Conifer	Meadow	Not Recorded	Pollinator Cup	United States	Arizona	Coconino	MC2M	353539	-1117306
Colorado Plateau Museum of Arthropod Biodiversity	NAUF4A0041523	Animalia	Arthropoda	Insecta	Hymenoptera	Andrenidae	Andrena cyanophila	Cockerell 1906	Andrena	cyanophila	T. Griswold	7/21/11	Mixed Conifer	Meadow	Not Recorded	Pollinator Cup	United States	Arizona	Coconino	MC2M	353539	-1117306
Colorado Plateau Museum of Arthropod Biodiversity	NAUF4A0041524	Animalia	Arthropoda	Insecta	Hymenoptera	Andrenidae	Andrena cyanophila	Cockerell 1906	Andrena	cyanophila	T. Griswold	7/21/11	Mixed Conifer	Meadow	Not Recorded	Pollinator Cup	United States	Arizona	Coconino	MC2M	353539	-1117306
Colorado Plateau Museum of Arthropod Biodiversity	NAUF4A0041525	Animalia	Arthropoda	Insecta	Hymenoptera	Andrenidae	Andrena cyanophila	Cockerell 1906	Andrena	cyanophila	T. Griswold	7/21/11	Mixed Conifer	Meadow	Not Recorded	Pollinator Cup	United States	Arizona	Coconino	MC2M	353539	-1117306
Colorado Plateau Museum of Arthropod Biodiversity	NAUF4A0041526	Animalia	Arthropoda	Insecta	Hymenoptera	Andrenidae	Andrena cyanophila	Cockerell 1906	Andrena	cyanophila	T. Griswold	7/21/11	Mixed Conifer	Meadow	Not Recorded	Pollinator Cup	United States	Arizona	Coconino	MC2M	353539	-1117306
Colorado Plateau Museum of Arthropod Biodiversity	NAUF4A0041530	Animalia	Arthropoda	Insecta	Hymenoptera	Andrenidae	Andrena cyanophila	Cockerell 1906	Andrena	cyanophila	T. Griswold	7/21/11	Mixed Conifer	Meadow	Not Recorded	Pollinator Cup	United States	Arizona	Coconino	MC2M	353539	-1117306
Colorado Plateau Museum of Arthropod Biodiversity	NAUF4A0041531	Animalia	Arthropoda	Insecta	Hymenoptera	Andrenidae	Andrena cyanophila	Cockerell 1906	Andrena	cyanophila	T. Griswold	7/21/11	Mixed Conifer	Meadow	Not Recorded	Pollinator Cup	United States	Arizona	Coconino	MC2M	353539	-1117306
Colorado Plateau Museum of Arthropod Biodiversity	NAUF4A0041532	Animalia	Arthropoda	Insecta	Hymenoptera	Andrenidae	Andrena cyanophila	Cockerell 1906	Andrena	cyanophila	T. Griswold	7/21/11	Mixed Conifer	Meadow	Not Recorded	Pollinator Cup	United States	Arizona	Coconino	MC2M	353539	-1117306
Colorado Plateau Museum of Arthropod Biodiversity	NAUF4A0041533	Animalia	Arthropoda	Insecta	Hymenoptera	Andrenidae	Andrena cyanophila	Cockerell 1906	Andrena	cyanophila	T. Griswold	7/21/11	Mixed Conifer	Meadow	Not Recorded	Pollinator Cup	United States	Arizona	Coconino	MC2M	353539	-1117306
Colorado Plateau Museum of Arthropod Biodiversity	NAUF4A0041534	Animalia	Arthropoda	Insecta	Hymenoptera	Andrenidae	Andrena cyanophila	Cockerell 1906	Andrena	cyanophila	T. Griswold	7/21/11	Mixed Conifer	Meadow	Not Recorded	Pollinator Cup	United States	Arizona	Coconino	MC2M	353539	-1117306
Colorado Plateau Museum of Arthropod Biodiversity	NAUF4A0041535	Animalia	Arthropoda	Insecta	Hymenoptera	Andrenidae	Andrena cyanophila	Cockerell 1906	Andrena	cyanophila	T. Griswold	7/21/11	Mixed Conifer	Meadow	Not Recorded	Pollinator Cup	United States	Arizona	Coconino	MC2M	353539	-1117306
Colorado Plateau Museum of Arthropod Biodiversity	NAUF4A0041536	Animalia	Arthropoda	Insecta	Hymenoptera	Andrenidae	Andrena cyanophila	Cockerell 1906	Andrena	cyanophila	T. Griswold	7/21/11	Mixed Conifer	Meadow	Not Recorded	Pollinator Cup	United States	Arizona	Coconino	MC2M	353539	-1117306
Colorado Plateau Museum of Arthropod Biodiversity	NAUF4A0041537	Animalia	Arthropoda	Insecta	Hymenoptera	Andrenidae	Andrena cyanophila	Cockerell 1906	Andrena	cyanophila	T. Griswold	7/21/11	Mixed Conifer	Meadow	Not Recorded	Pollinator Cup	United States	Arizona	Coconino	MC2M	353539	-1117306
Colorado Plateau Museum of Arthropod Biodiversity	NAUF4A0041538	Animalia	Arthropoda	Insecta	Hymenoptera	Andrenidae	Andrena cyanophila	Cockerell 1906	Andrena	cyanophila	T. Griswold	7/21/11	Mixed Conifer	Meadow	Not Recorded	Pollinator Cup	United States	Arizona	Coconino	MC2M	353539	-1117306
Colorado Plateau Museum of Arthropod Biodiversity	NAUF4A0041539	Animalia	Arthropoda	Insecta	Hymenoptera	Andrenidae	Andrena cyanophila	Cockerell 1906	Andrena	cyanophila	T. Griswold	7/21/11	Mixed Conifer	Meadow	Not Recorded	Pollinator Cup	United States	Arizona	Coconino	MC2M	353539	-1117306
Colorado Plateau Museum of Arthropod Biodiversity	NAUF4A0041540	Animalia	Arthropoda	Insecta	Hymenoptera	Andrenidae	Andrena cyanophila	Cockerell 1906	Andrena	cyanophila	T. Griswold	7/21/11	Mixed Conifer	Meadow	Not Recorded	Pollinator Cup	United States	Arizona	Coconino	MC2M	353539	-1117306
Colorado Plateau Museum of Arthropod Biodiversity	NAUF4A0041541	Animalia	Arthropoda	Insecta	Hymenoptera	Andrenidae	Andrena cyanophila	Cockerell 1906	Andrena	cyanophila	T. Griswold	7/21/11	Mixed Conifer	Meadow	Not Recorded	Pollinator Cup	United States	Arizona	Coconino	MC2M	353539	-1117306
Colorado Plateau Museum of Arthropod Biodiversity	NAUF4A0041542	Animalia	Arthropoda	Insecta	Hymenoptera	Andrenidae	Andrena cyanophila	Cockerell 1906	Andrena	cyanophila	T. Griswold	7/21/11	Mixed Conifer	Meadow	Not Recorded	Pollinator Cup	United States	Arizona	Coconino	MC2M	353539	-1117306
Colorado Plateau Museum of Arthropod Biodiversity	NAUF4A0041543	Animalia	Arthropoda	Insecta	Hymenoptera	Andrenidae	Andrena cyanophila	Cockerell 1906	Andrena	cyanophila	T. Griswold	7/21/11	Mixed Conifer	Meadow	Not Recorded	Pollinator Cup	United States	Arizona	Coconino	MC2M	353539	-1117306
Colorado Plateau Museum of Arthropod Biodiversity	NAUF4A0041549	Animalia	Arthropoda	Insecta	Hymenoptera	Andrenidae	Andrena cyanophila	Cockerell 1906	Andrena	cyanophila	T. Griswold	7/21/11	Mixed Conifer	Meadow	Not Recorded	Pollinator Cup	United States	Arizona	Coconino	MC2M	353539	-1117306
Colorado Plateau Museum of Arthropod Biodiversity	NAUF4A0041550	Animalia	Arthropoda	Insecta	Hymenoptera	Andrenidae	Andrena cyanophila	Cockerell 1906	Andrena	cyanophila	T. Griswold	7/21/11	Mixed Conifer	Meadow	Not Recorded	Pollinator Cup	United States	Arizona	Coconino	MC2M	353539	-1117306
Colorado Plateau Museum of Arthropod Biodiversity	NAUF4A0041551	Animalia	Arthropoda	Insecta	Hymenoptera	Andrenidae	Andrena cyanophila	Cockerell 1906	Andrena	cyanophila	T. Griswold	7/21/11	Mixed Conifer	Meadow	Not Recorded	Pollinator Cup	United States	Arizona	Coconino	MC2M	353539	-1117306
Colorado Plateau Museum of Arthropod Biodiversity	NAUF4A0041679	Animalia	Arthropoda	Insecta	Hymenoptera	Andrenidae	Andrena cyanophila	Cockerell 1906	Andrena	cyanophila	T. Griswold	8/25/11	Mixed Conifer	Meadow	Not Recorded	Pollinator Cup	United States	Arizona	Coconino	MC2M	353539	-1117306
Colorado Plateau Museum of Arthropod Biodiversity	NAUF4A0041694	Animalia	Arthropoda	Insecta	Hymenoptera	Andrenidae	Andrena cyanophila	Cockerell 1906	Andrena	cyanophila	T. Griswold	8/25/11	Mixed Conifer	Meadow	Not Recorded	Pollinator Cup	United States	Arizona	Coconino	MC2M	353539	-1117306
Colorado Plateau Museum of Arthropod Biodiversity	NAUF4A0041695	Animalia	Arthropoda	Insecta	Hymenoptera	Andrenidae	Andrena cyanophila	Cockerell 1906	Andrena	cyanophila	T. Griswold	8/25/11	Mixed Conifer	Meadow	Not Recorded	Pollinator Cup	United States	Arizona	Coconino	MC2M	353539	-1117306
Colorado Plateau Museum of Arthropod Biodiversity	NAUF4A0041696	Animalia	Arthropoda	Insecta	Hymenoptera	Andrenidae	Andrena cyanophila	Cockerell 1906	Andrena	cyanophila	T. Griswold	8/25/11	Mixed Conifer	Meadow	Not Recorded	Pollinator Cup	United States	Arizona	Coconino	MC2M	353539	-1117306
Colorado Plateau Museum of Arthropod Biodiversity	NAUF4A0041697	Animalia	Arthropoda	Insecta	Hymenoptera	Andrenidae	Andrena cyanophila	Cockerell 1906	Andrena	cyanophila	T. Griswold	8/25/11	Mixed Conifer	Meadow	Not Recorded	Pollinator Cup	United States	Arizona	Coconino	MC2M	353539	-1117306
Colorado Plateau Museum of Arthropod Biodiversity	NAUF4A0041698	Animalia	Arthropoda	Insecta	Hymenoptera	Andrenidae	Andrena cyanophila	Cockerell 1906	Andrena	cyanophila	T. Griswold	8/25/11	Mixed Conifer	Meadow	Not Recorded	Pollinator Cup	United States	Arizona	Coconino	MC2M	353539	-1117306
Colorado Plateau Museum of Arthropod Biodiversity	NAUF4A0041699	Animalia	Arthropoda	Insecta	Hymenoptera	Andrenidae	Andrena cyanophila	Cockerell 1906	Andrena	cyanophila	T. Griswold	8/25/11	Mixed Conifer	Meadow	Not Recorded	Pollinator Cup	United States	Arizona	Coconino	MC2M	353539	-1117306
Colorado Plateau Museum of Arthropod Biodiversity	NAUF4A0041700	Animalia	Arthropoda	Insecta	Hymenoptera	Andrenidae	Andrena cyanophila	Cockerell 1906	Andrena	cyanophila	T. Griswold	8/25/11	Mixed Conifer	Meadow	Not Recorded	Pollinator Cup	United States	Arizona	Coconino	MC2M	353539	-1117306
Colorado Plateau Museum of Arthropod Biodiversity	NAUF4A0041701	Animalia	Arthropoda	Insecta	Hymenoptera	Andrenidae	Andrena cyanophila	Cockerell 1906	Andrena	cyanophila	T. Griswold	8/25/11	Mixed Conifer	Meadow	Not Recorded	Pollinator Cup	United States	Arizona	Coconino	MC2M	353539	-1117306
Colorado Plateau Museum of Arthropod Biodiversity	NAUF4A0041702	Animalia	Arthropoda	Insecta	Hymenoptera	Andrenidae	Andrena cyanophila	Cockerell 1906	Andrena	cyanophila	T. Griswold	8/25/11	Mixed Conifer	Meadow	Not Recorded	Pollinator Cup	United States	Arizona	Coconino	MC2M	353539	-1117306
Colorado Plateau Museum of Arthropod Biodiversity	NAUF4A0041703	Animalia	Arthropoda	Insecta	Hymenoptera	Andrenidae	Andrena cyanophila	Cockerell 1906	Andrena	cyanophila	T. Griswold	8/25/11	Mixed Conifer	Meadow	Not Recorded	Pollinator Cup	United States	Arizona	Coconino	MC2M	353539	-1117306
Colorado Plateau Museum of Arthropod Biodiversity	NAUF4A0041704	Animalia	Arthropoda	Insecta	Hymenoptera	Andrenidae	Andrena cyanophila	Cockerell 1906	Andrena	cyanophila	T. Griswold	8/25/11	Mixed Conifer	Meadow	Not Recorded	Pollinator Cup	United States	Arizona	Coconino	MC2M	353539	-1117306
Colorado Plateau Museum of Arthropod Biodiversity	NAUF4A0041705	Animalia	Arthropoda	Insecta	Hymenoptera	Andrenidae	Andrena cyanophila	Cockerell 1906	Andrena	cyanophila	T. Griswold	8/25/11	Mixed Conifer	Meadow	Not Recorded	Pollinator Cup	United States	Arizona	Coconino	MC2M	353539	-1117306
Colorado Plateau Museum of Arthropod Biodiversity	NAUF4A0041706	Animalia	Arthropoda	Insecta	Hymenoptera	Andrenidae	Andrena cyanophila	Cockerell 1906	Andrena	cyanophila	T. Griswold	8/25/11	Mixed Conifer	Meadow	Not Recorded	Pollinator Cup	United States	Arizona	Coconino	MC2M	353539	-1117306
Colorado Plateau Museum of Arthropod Biodiversity	NAUF4A0041707	Animalia	Arthropoda	Insecta	Hymenoptera	Andrenidae	Andrena cyanophila	Cockerell 1906	Andrena	cyanophila	T. Griswold	8/25/11	Mixed Conifer	Meadow	Not Recorded	Pollinator Cup	United States	Arizona	Coconino	MC2M	353539	-1117306
Colorado Plateau Museum of Arthropod Biodiversity	NAUF4A0041708	Animalia	Arthropoda	Insecta	Hymenoptera	Andrenidae	Andrena cyanophila	Cockerell 1906	Andrena	cyanophila	T. Griswold	8/25/11	Mixed Conifer	Meadow	Not Recorded	Pollinator Cup	United States	Arizona	Coconino	MC2M	353539	-1117306
Colorado Plateau Museum of Arthropod Biodiversity	NAUF4A0041709	Animalia	Arthropoda	Insecta	Hymenoptera	Andrenidae	Andrena cyanophila	Cockerell 1906	Andrena	cyanophila	T. Griswold	8/25/11	Mixed Conifer	Meadow	Not Recorded	Pollinator Cup	United States	Arizona	Coconino	MC2M	353539	-1117306
Colorado Plateau Museum of Arthropod Biodiversity	NAUF4A0041711	Animalia	Arthropoda	Insecta	Hymenoptera	Andrenidae	Andrena cyanophila	Cockerell 1906	Andrena	cyanophila	T. Griswold	8/25/11	Mixed Conifer	Meadow	Not Recorded	Pollinator Cup	United States	Arizona	Coconino	MC2M	353539	-1117306
Colorado Plateau Museum of Arthropod Biodiversity	NAUF4A0041712	Animalia	Arthropoda	Insecta	Hymenoptera	Andrenidae	Andrena cyanophila	Cockerell 1906	Andrena	cyanophila	T. Griswold	8/25/11	Mixed Conifer	Meadow	Not Recorded	Pollinator Cup	United States	Arizona	Coconino	MC2M	353539	-1117306
Colorado Plateau Museum of Arthropod Biodiversity	NAUF4A0041713	Animalia	Arthropoda	Insecta	Hymenoptera	Andrenidae	Andrena cyanophila	Cockerell 1906	Andrena	cyanophila	T. Griswold	8/25/11	Mixed Conifer	Meadow	Not Recorded	Pollinator Cup	United States	Arizona	Coconino	MC2M	353539	-1117306
Colorado Plateau Museum of Arthropod Biodiversity	NAUF4A0041714	Animalia	Arthropoda	Insecta	Hymenoptera	Andrenidae	Andrena cyanophila	Cockerell 1906	Andrena	cyanophila	T. Griswold	8/25/11	Mixed Conifer	Meadow	Not Recorded	Pollinator Cup	United States	Arizona	Coconino	MC2M	353539	-1117306
Colorado Plateau Museum of Arthropod Biodiversity	NAUF4A0041716	Animalia	Arthropoda	Insecta	Hymenoptera	Andrenidae	Andrena cyanophila	Cockerell 1906	Andrena	cyanophila	T. Griswold	8/25/11	Mixed Conifer	Meadow	Not Recorded	Pollinator Cup	United States	Arizona	Coconino	MC2M	353539	-1117306
Colorado Plateau Museum of Arthropod Biodiversity	NAUF4A0040578	Animalia	Arthropoda	Insecta	Hymenoptera	Andrenidae	Andrena cyanophila	Cockerell 1906	Andrena	cyanophila	H. Ikerd	6/19/12	Mixed Conifer	Meadow	Male	Pollinator Cup	United States	Arizona	Coconino	MC2M	353539	-1117306
Colorado Plateau Museum of Arthropod Biodiversity	NAUF4A0081814	Animalia	Arthropoda	Insecta	Hymenoptera	Andrenidae	Andrena cyanophila	Cockerell 1906	Andrena	cyanophila	H. Ikerd	6/19/12	Mixed Conifer	Meadow	Female	Pollinator Cup	United States	Arizona	Coconino	MC2M	353539	-1117306
Colorado Plateau Museum of Arthropod Biodiversity	NAUF4A0082442	Animalia	Arthropoda	Insecta	Hymenoptera	Andrenidae	Andrena cyanophila	Cockerell 1906	Andrena	cyanophila	H. Ikerd	6/19/12	Mixed Conifer	Meadow	Male	Pollinator Cup	United States	Arizona	Coconino	MC2M	353539	-1117306
Colorado Plateau Museum of Arthropod Biodiversity	NAUF4A0082443	Animalia	Arthropoda	Insecta	Hymenoptera	Andrenidae	Andrena cyanophila	Cockerell 1906	Andrena	cyanophila	H. Ikerd	6/19/12	Mixed Conifer	Meadow	Male	Pollinator Cup	United States	Arizona	Coconino	MC2M	353539	-1117306
Colorado Plateau Museum of Arthropod Biodiversity	NAUF4A0082444	Animalia	Arthropoda	Insecta	Hymenoptera	Andrenidae	Andrena cyanophila	Cockerell 1906	Andrena	cyanophila	H. Ikerd	6/19/12	Mixed Conifer	Meadow	Male	Pollinator Cup	United States	Arizona	Coconino	MC2M	353539	-1117306
Colorado Plateau Museum of Arthropod Biodiversity	NAUF4A0082445	Animalia	Arthropoda	Insecta	Hymenoptera	Andrenidae	Andrena cyanophila	Cockerell 1906	Andrena	cyanophila	H. Ikerd	6/19/12	Mixed Conifer	Meadow	Male	Pollinator Cup	United States	Arizona	Coconino	MC2M	353539	-1117306
Colorado Plateau Museum of Arthropod Biodiversity	NAUF4A0082446	Animalia	Arthropoda	Insecta	Hymenoptera	Andrenidae	Andrena cyanophila	Cockerell 1906	Andrena	cyanophila	H. Ikerd	6/19/12	Mixed Conifer	Meadow	Male	Pollinator Cup	United States	Arizona	Coconino	MC2M	353539	-1117306
Colorado Plateau Museum of Arthropod Biodiversity	NAUF4A0082447	Animalia	Arthropoda	Insecta	Hymenoptera	Andrenidae	Andrena cyanophila	Cockerell 1906	Andrena	cyanophila	H. Ikerd	6/19/12	Mixed Conifer	Meadow	Male	Pollinator Cup	United States	Arizona	Coconino	MC2M	353539	-1117306
Colorado Plateau Museum of Arthropod Biodiversity	NAUF4A0082448	Animalia	Arthropoda	Insecta	Hymenoptera	Andrenidae	Andrena cyanophila	Cockerell 1906	Andrena	cyanophila	H. Ikerd	6/19/12	Mixed Conifer	Meadow	Male	Pollinator Cup	United States	Arizona	Coconino	MC2M	353539	-1117306
Colorado Plateau Museum of Arthropod Biodiversity	NAUF4A0082449	Animalia	Arthropoda	Insecta	Hymenoptera	Andrenidae	Andrena cyanophila	Cockerell 1906	Andrena	cyanophila	H. Ikerd	6/19/12	Mixed Conifer	Meadow	Male	Pollinator Cup	United States	Arizona	Coconino	MC2M	353539	-1117306
Colorado Plateau Museum of Arthropod Biodiversity	NAUF4A0082450	Animalia	Arthropoda	Insecta	Hymenoptera	Andrenidae	Andrena cyanophila	Cockerell 1906	Andrena	cyanophila	H. Ikerd	6/19/12	Mixed Conifer	Meadow	Male	Pollinator Cup	United States	Arizona	Coconino	MC2M	353539	-1117306
Colorado Plateau Museum of Arthropod Biodiversity	NAUF4A0082451	Animalia	Arthropoda	Insecta	Hymenoptera	Andrenidae	Andrena cyanophila	Cockerell 1906	Andrena	cyanophila	H. Ikerd	6/19/12	Mixed Conifer	Meadow	Male	Pollinator Cup	United States	Arizona	Coconino	MC2M	353539	-1117306
Colorado Plateau Museum of Arthropod Biodiversity	NAUF4A0082452	Animalia	Arthropoda	Insecta	Hymenoptera	Andrenidae	Andrena cyanophila	Cockerell 1906	Andrena	cyanophila	H. Ikerd	6/19/12	Mixed Conifer	Meadow	Male	Pollinator Cup	United States	Arizona	Coconino	MC2M	353539	-1117306
Colorado Plateau Museum of Arthropod Biodiversity	NAUF4A0082453	Animalia	Arthropoda	Insecta	Hymenoptera	Andrenidae	Andrena cyanophila	Cockerell 1906	Andrena	cyanophila	H. Ikerd	6/19/12	Mixed Conifer	Meadow	Male	Pollinator Cup	United States	Arizona	Coconino	MC2M	353539	-1117306
Colorado Plateau Museum of Arthropod Biodiversity	NAUF4A0082454	Animalia	Arthropoda	Insecta	Hymenoptera	Andrenidae	Andrena cyanophila	Cockerell 1906	Andrena	cyanophila	H. Ikerd	6/19/12	Mixed Conifer	Meadow	Male	Pollinator Cup	United States	Arizona	Coconino	MC2M	353539	-1117306
Colorado Plateau Museum of Arthropod Biodiversity	NAUF4A0082455	Animalia	Arthropoda	Insecta	Hymenoptera	Andrenidae	Andrena cyanophila	Cockerell 1906	Andrena	cyanophila	H. Ikerd	6/19/12	Mixed Conifer	Meadow	Male	Pollinator Cup	United States	Arizona	Coconino	MC2M	353539	-1117306
Colorado Plateau Museum of Arthropod Biodiversity	NAUF4A0082456	Animalia	Arthropoda	Insecta	Hymenoptera	Andrenidae	Andrena cyanophila	Cockerell 1906	Andrena	cyanophila	H. Ikerd	6/19/12	Mixed Conifer	Meadow	Male	Pollinator Cup	United States	Arizona	Coconino	MC2M	353539	-1117306
Colorado Plateau Museum of Arthropod Biodiversity	NAUF4A0082457	Animalia	Arthropoda	Insecta	Hymenoptera	Andrenidae	Andrena cyanophila	Cockerell 1906	Andrena	cyanophila	H. Ikerd	6/19/12	Mixed Conifer	Meadow	Male	Pollinator Cup	United States	Arizona	Coconino	MC2M	353539	-1117306
Colorado Plateau Museum of Arthropod Biodiversity	NAUF4A0082458	Animalia	Arthropoda	Insecta	Hymenoptera	Andrenidae	Andrena cyanophila	Cockerell 1906	Andrena	cyanophila	H. Ikerd	6/19/12	Mixed Conifer	Meadow	Male	Pollinator Cup	United States	Arizona	Coconino	MC2M	353539	-1117306
Colorado Plateau Museum of Arthropod Biodiversity	NAUF4A0082459	Animalia	Arthropoda	Insecta	Hymenoptera	Andrenidae	Andrena cyanophila	Cockerell 1906	Andrena	cyanophila	H. Ikerd	6/19/12	Mixed Conifer	Meadow	Male	Pollinator Cup	United States	Arizona	Coconino	MC2M	353539	-1117306
Colorado Plateau Museum of Arthropod Biodiversity	NAUF4A0082460	Animalia	Arthropoda	Insecta	Hymenoptera	Andrenidae	Andrena cyanophila	Cockerell 1906	Andrena	cyanophila	H. Ikerd	6/19/12	Mixed Conifer	Meadow	Male	Pollinator Cup	United States	Arizona	Coconino	MC2M	353539	-1117306
Colorado Plateau Museum of Arthropod Biodiversity	NAUF4A0082493	Animalia	Arthropoda	Insecta	Hymenoptera	Andrenidae	Andrena cyanophila	Cockerell 1906	Andrena	cyanophila	H. Ikerd	6/19/12	Mixed Conifer	Meadow	Male	Pollinator Cup	United States	Arizona	Coconino	MC2M	353539	-1117306
Colorado Plateau Museum of Arthropod Biodiversity	NAUF4A0082494	Animalia	Arthropoda	Insecta	Hymenoptera	Andrenidae	Andrena cyanophila	Cockerell 1906	Andrena	cyanophila	H. Ikerd	6/19/12	Mixed Conifer	Meadow	Male	Pollinator Cup	United States	Arizona	Coconino	MC2M	353539	-1117306
Colorado Plateau Museum of Arthropod Biodiversity	NAUF4A0082495	Animalia	Arthropoda	Insecta	Hymenoptera	Andrenidae	Andrena cyanophila	Cockerell 1906	Andrena	cyanophila	H. Ikerd	6/19/12	Mixed Conifer	Meadow	Male	Pollinator Cup	United States	Arizona	Coconino	MC2M	353539	-1117306
Colorado Plateau Museum of Arthropod Biodiversity	NAUF4A0082496	Animalia	Arthropoda	Insecta	Hymenoptera	Andrenidae	Andrena cyanophila	Cockerell 1906	Andrena	cyanophila	H. Ikerd	6/19/12	Mixed Conifer	Meadow	Male	Pollinator Cup	United States	Arizona	Coconino	MC2M	353539	-1117306
Colorado Plateau Museum of Arthropod Biodiversity	NAUF4A0082497	Animalia	Arthropoda	Insecta	Hymenoptera	Andrenidae	Andrena cyanophila	Cockerell 1906	Andrena	cyanophila	H. Ikerd	6/19/12	Mixed Conifer	Meadow	Male	Pollinator Cup	United States	Arizona	Coconino	MC2M	353539	-1117306
Colorado Plateau Museum of Arthropod Biodiversity	NAUF4A0082498	Animalia	Arthropoda	Insecta	Hymenoptera	Andrenidae	Andrena cyanophila	Cockerell 1906	Andrena	cyanophila	H. Ikerd	6/19/12	Mixed Conifer	Meadow	Male	Pollinator Cup	United States	Arizona	Coconino	MC2M	353539	-1117306
Colorado Plateau Museum of Arthropod Biodiversity	NAUF4A0082499	Animalia	Arthropoda	Insecta	Hymenoptera	Andrenidae	Andrena cyanophila	Cockerell 1906	Andrena	cyanophila	H. Ikerd	6/19/12	Mixed Conifer	Meadow	Male	Pollinator Cup	United States	Arizona	Coconino	MC2M	353539	-1117306
Colorado Plateau Museum of Arthropod Biodiversity	NAUF4A0082500	Animalia	Arthropoda	Insecta	Hymenoptera	Andrenidae	Andrena cyanophila	Cockerell 1906	Andrena	cyanophila	H. Ikerd	6/19/12	Mixed Conifer	Meadow	Male	Pollinator Cup	United States	Arizona	Coconino	MC2M	353539	-1117306
Colorado Plateau Museum of Arthropod Biodiversity	NAUF4A0085266	Animalia	Arthropoda	Insecta	Hymenoptera	Andrenidae	Andrena cyanophila	Cockerell 1906	Andrena	cyanophila	T. Griswold	8/20/12	Mixed Conifer	Meadow	Not Recorded	Pollinator Cup	United States	Arizona	Coconino	MC2M	353539	-1117306
Colorado Plateau Museum of Arthropod Biodiversity	NAUF4A0085282	Animalia	Arthropoda	Insecta	Hymenoptera	Andrenidae	Andrena cyanophila	Cockerell 1906	Andrena	cyanophila	T. Griswold	8/20/12	Mixed Conifer	Meadow	Not Recorded	Pollinator Cup	United States	Arizona	Coconino	MC2M	353539	-1117306
Colorado Plateau Museum of Arthropod Biodiversity	NAUF4A0085263	Animalia	Arthropoda	Insecta	Hymenoptera	Andrenidae	Andrena cyanophila	Cockerell 1906	Andrena	cyanophila	T. Griswold	2016-06-07	Ponderosa Pine	Meadow	Not Recorded	Ryobi Bug Vac	United States	Arizona	Coconino	PP3M	353876	-1116874
Colorado Plateau Museum of Arthropod Biodiversity	NAUF4A0085254	Animalia	Arthropoda	Insecta	Hymenoptera	Andrenidae	Andrena cyanophila	Cockerell 1906	Andrena	cyanophila	T. Griswold	2016-08-07	MIxed Conifer	Meadow	Not Recorded	Pollinator Cup	United States	Arizona	Coconino	MC1M	353285	-111738
Colorado Plateau Museum of Arthropod Biodiversity	NAUF4A0085256	Animalia	Arthropoda	Insecta	Hymenoptera	Andrenidae	Andrena cyanophila	Cockerell 1906	Andrena	cyanophila	T. Griswold	2016-08-07	Mixed Conifer	Meadow	Not Recorded	Ryobi Bug Vac	United States	Arizona	Coconino	MC1M	353285	-111738
Colorado Plateau Museum of Arthropod Biodiversity	NAUF4A0085257	Animalia	Arthropoda	Insecta	Hymenoptera	Andrenidae	Andrena cyanophila	Cockerell 1906	Andrena	cyanophila	T. Griswold	2016-08-07	Mixed Conifer	Meadow	Not Recorded	Ryobi Bug Vac	United States	Arizona	Coconino	MC1M	353285	-111738
Colorado Plateau Museum of Arthropod Biodiversity	NAUF4A0085258	Animalia	Arthropoda	Insecta	Hymenoptera	Andrenidae	Andrena cyanophila	Cockerell 1906	Andrena	cyanophila	T. Griswold	2016-08-07	Mixed Conifer	Meadow	Not Recorded	Ryobi Bug Vac	United States	Arizona	Coconino	MC1M	353285	-111738
Colorado Plateau Museum of Arthropod Biodiversity	NAUF4A0085264	Animalia	Arthropoda	Insecta	Hymenoptera	Andrenidae	Andrena cyanophila	Cockerell 1906	Andrena	cyanophila	T. Griswold	2016-08-07	Mixed Conifer	Forest	Not Recorded	Ryobi Bug Vac	United States	Arizona	Coconino	MC2F	353798	-1116847
Colorado Plateau Museum of Arthropod Biodiversity	NAUF4A0085252	Animalia	Arthropoda	Insecta	Hymenoptera	Andrenidae	Andrena cyanophila	Cockerell 1906	Andrena	cyanophila	T. Griswold	2016-08-07	Mixed Conifer	Meadow	Not Recorded	Pollinator Cup	United States	Arizona	Coconino	MC2M	353539	-1117306
Colorado Plateau Museum of Arthropod Biodiversity	NAUF4A0085253	Animalia	Arthropoda	Insecta	Hymenoptera	Andrenidae	Andrena cyanophila	Cockerell 1906	Andrena	cyanophila	T. Griswold	2016-08-07	Mixed Conifer	Meadow	Not Recorded	Pollinator Cup	United States	Arizona	Coconino	MC2M	353539	-1117306
Colorado Plateau Museum of Arthropod Biodiversity	NAUF4A0085255	Animalia	Arthropoda	Insecta	Hymenoptera	Andrenidae	Andrena cyanophila	Cockerell 1906	Andrena	cyanophila	T. Griswold	2016-08-07	Mixed Conifer	Meadow	Not Recorded	Ryobi Bug Vac	United States	Arizona	Coconino	MC2M	353539	-1117306
Colorado Plateau Museum of Arthropod Biodiversity	NAUF4A0085259	Animalia	Arthropoda	Insecta	Hymenoptera	Andrenidae	Andrena cyanophila	Cockerell 1906	Andrena	cyanophila	T. Griswold	2016-08-07	Mixed Conifer	Meadow	Not Recorded	Ryobi Bug Vac	United States	Arizona	Coconino	MC2M	353539	-1117306
Colorado Plateau Museum of Arthropod Biodiversity	NAUF4A0085260	Animalia	Arthropoda	Insecta	Hymenoptera	Andrenidae	Andrena cyanophila	Cockerell 1906	Andrena	cyanophila	T. Griswold	2016-08-07	Mixed Conifer	Meadow	Not Recorded	Ryobi Bug Vac	United States	Arizona	Coconino	MC2M	353539	-1117306
Colorado Plateau Museum of Arthropod Biodiversity	NAUF4A0085261	Animalia	Arthropoda	Insecta	Hymenoptera	Andrenidae	Andrena cyanophila	Cockerell 1906	Andrena	cyanophila	T. Griswold	2016-08-07	Mixed Conifer	Meadow	Not Recorded	Ryobi Bug Vac	United States	Arizona	Coconino	MC2M	353539	-1117306
Colorado Plateau Museum of Arthropod Biodiversity	NAUF4A0085262	Animalia	Arthropoda	Insecta	Hymenoptera	Andrenidae	Andrena cyanophila	Cockerell 1906	Andrena	cyanophila	T. Griswold	2016-08-07	Mixed Conifer	Meadow	Not Recorded	Ryobi Bug Vac	United States	Arizona	Coconino	MC2M	353539	-1117306
Colorado Plateau Museum of Arthropod Biodiversity	NAUF4A0085265	Animalia	Arthropoda	Insecta	Hymenoptera	Andrenidae	Andrena cyanophila	Cockerell 1906	Andrena	cyanophila	T. Griswold	2016-08-07	MIxed Conifer	Meadow	Not Recorded	Ryobi Bug Vac	United States	Arizona	Coconino	MC3M	35329	-111739
Colorado Plateau Museum of Arthropod Biodiversity	NAUF4A0082697	Animalia	Arthropoda	Insecta	Hymenoptera	Andrenidae	Andrena cyanophila	Cockerell 1906	Andrena	cyanophila	CPMAB	6/14/17	Mixed Conifer	Meadow	Not Recorded	Ryobi Bug Vac	United States	Arizona	Coconino	MC1M	353285	-111738
Colorado Plateau Museum of Arthropod Biodiversity	NAUF4A0085251	Animalia	Arthropoda	Insecta	Hymenoptera	Andrenidae	Andrena cyanophila	Cockerell 1906	Andrena	cyanophila	CPMAB	6/14/17	Mixed Conifer	Meadow	Not Recorded	Ryobi Bug Vac	United States	Arizona	Coconino	MC1M	353285	-111738
Colorado Plateau Museum of Arthropod Biodiversity	NAUF4A0079406	Animalia	Arthropoda	Insecta	Hymenoptera	Andrenidae	Andrena cyanophila	Cockerell 1906	Andrena	cyanophila	CPMAB	2017-12-07	Mixed Conifer	Meadow	Not Recorded	Ryobi Bug Vac	United States	Arizona	Coconino	MC1M	353285	-111738
Colorado Plateau Museum of Arthropod Biodiversity	NAUF4A0079420	Animalia	Arthropoda	Insecta	Hymenoptera	Andrenidae	Andrena cyanophila	Cockerell 1906	Andrena	cyanophila	CPMAB	2017-12-07	Mixed Conifer	Meadow	Not Recorded	Ryobi Bug Vac	United States	Arizona	Coconino	MC1M	353285	-111738
Colorado Plateau Museum of Arthropod Biodiversity	NAUF4A0079422	Animalia	Arthropoda	Insecta	Hymenoptera	Andrenidae	Andrena cyanophila	Cockerell 1906	Andrena	cyanophila	CPMAB	2017-12-07	Mixed Conifer	Meadow	Not Recorded	Ryobi Bug Vac	United States	Arizona	Coconino	MC1M	353285	-111738
Colorado Plateau Museum of Arthropod Biodiversity	NAUF4A0079407	Animalia	Arthropoda	Insecta	Hymenoptera	Andrenidae	Andrena cyanophila	Cockerell 1906	Andrena	cyanophila	CPMAB	2017-12-07	Mixed Conifer	Meadow	Not Recorded	Ryobi Bug Vac	United States	Arizona	Coconino	MC2M	353539	-1117306
Colorado Plateau Museum of Arthropod Biodiversity	NAUF4A0079408	Animalia	Arthropoda	Insecta	Hymenoptera	Andrenidae	Andrena cyanophila	Cockerell 1906	Andrena	cyanophila	CPMAB	2017-12-07	Mixed Conifer	Meadow	Not Recorded	Ryobi Bug Vac	United States	Arizona	Coconino	MC3M	35329	-111739
Colorado Plateau Museum of Arthropod Biodiversity	NAUF4A0079409	Animalia	Arthropoda	Insecta	Hymenoptera	Andrenidae	Andrena cyanophila	Cockerell 1906	Andrena	cyanophila	CPMAB	2017-12-07	Mixed Conifer	Meadow	Not Recorded	Ryobi Bug Vac	United States	Arizona	Coconino	MC3M	35329	-111739
Colorado Plateau Museum of Arthropod Biodiversity	NAUF4A0079410	Animalia	Arthropoda	Insecta	Hymenoptera	Andrenidae	Andrena cyanophila	Cockerell 1906	Andrena	cyanophila	CPMAB	2017-12-07	Mixed Conifer	Meadow	Not Recorded	Ryobi Bug Vac	United States	Arizona	Coconino	MC3M	35329	-111739
Colorado Plateau Museum of Arthropod Biodiversity	NAUF4A0079412	Animalia	Arthropoda	Insecta	Hymenoptera	Andrenidae	Andrena cyanophila	Cockerell 1906	Andrena	cyanophila	CPMAB	2017-12-07	Mixed Conifer	Meadow	Not Recorded	Ryobi Bug Vac	United States	Arizona	Coconino	MC3M	35329	-111739
Colorado Plateau Museum of Arthropod Biodiversity	NAUF4A0079413	Animalia	Arthropoda	Insecta	Hymenoptera	Andrenidae	Andrena cyanophila	Cockerell 1906	Andrena	cyanophila	CPMAB	2017-12-07	Mixed Conifer	Meadow	Not Recorded	Ryobi Bug Vac	United States	Arizona	Coconino	MC3M	35329	-111739
Colorado Plateau Museum of Arthropod Biodiversity	NAUF4A0079414	Animalia	Arthropoda	Insecta	Hymenoptera	Andrenidae	Andrena cyanophila	Cockerell 1906	Andrena	cyanophila	CPMAB	2017-12-07	Mixed Conifer	Meadow	Not Recorded	Ryobi Bug Vac	United States	Arizona	Coconino	MC3M	35329	-111739
Colorado Plateau Museum of Arthropod Biodiversity	NAUF4A0079415	Animalia	Arthropoda	Insecta	Hymenoptera	Andrenidae	Andrena cyanophila	Cockerell 1906	Andrena	cyanophila	CPMAB	2017-12-07	Mixed Conifer	Meadow	Not Recorded	Ryobi Bug Vac	United States	Arizona	Coconino	MC3M	35329	-111739
Colorado Plateau Museum of Arthropod Biodiversity	NAUF4A0079416	Animalia	Arthropoda	Insecta	Hymenoptera	Andrenidae	Andrena cyanophila	Cockerell 1906	Andrena	cyanophila	CPMAB	2017-12-07	Mixed Conifer	Meadow	Not Recorded	Ryobi Bug Vac	United States	Arizona	Coconino	MC3M	35329	-111739
Colorado Plateau Museum of Arthropod Biodiversity	NAUF4A0079417	Animalia	Arthropoda	Insecta	Hymenoptera	Andrenidae	Andrena cyanophila	Cockerell 1906	Andrena	cyanophila	CPMAB	2017-12-07	Mixed Conifer	Meadow	Not Recorded	Ryobi Bug Vac	United States	Arizona	Coconino	MC3M	35329	-111739
Colorado Plateau Museum of Arthropod Biodiversity	NAUF4A0079418	Animalia	Arthropoda	Insecta	Hymenoptera	Andrenidae	Andrena cyanophila	Cockerell 1906	Andrena	cyanophila	CPMAB	2017-12-07	Mixed Conifer	Meadow	Not Recorded	Ryobi Bug Vac	United States	Arizona	Coconino	MC3M	35329	-111739
Colorado Plateau Museum of Arthropod Biodiversity	NAUF4A0079419	Animalia	Arthropoda	Insecta	Hymenoptera	Andrenidae	Andrena cyanophila	Cockerell 1906	Andrena	cyanophila	CPMAB	2017-12-07	Mixed Conifer	Meadow	Not Recorded	Ryobi Bug Vac	United States	Arizona	Coconino	MC3M	35329	-111739
Colorado Plateau Museum of Arthropod Biodiversity	NAUF4A0079421	Animalia	Arthropoda	Insecta	Hymenoptera	Andrenidae	Andrena cyanophila	Cockerell 1906	Andrena	cyanophila	CPMAB	2017-12-07	Mixed Conifer	Meadow	Not Recorded	Ryobi Bug Vac	United States	Arizona	Coconino	MC3M	35329	-111739
Colorado Plateau Museum of Arthropod Biodiversity	NAUF4A0079423	Animalia	Arthropoda	Insecta	Hymenoptera	Andrenidae	Andrena cyanophila	Cockerell 1906	Andrena	cyanophila	CPMAB	2017-12-07	Mixed Conifer	Meadow	Not Recorded	Ryobi Bug Vac	United States	Arizona	Coconino	MC3M	35329	-111739
Colorado Plateau Museum of Arthropod Biodiversity	NAUF4A0079424	Animalia	Arthropoda	Insecta	Hymenoptera	Andrenidae	Andrena cyanophila	Cockerell 1906	Andrena	cyanophila	CPMAB	2017-12-07	Mixed Conifer	Meadow	Not Recorded	Ryobi Bug Vac	United States	Arizona	Coconino	MC3M	35329	-111739
Colorado Plateau Museum of Arthropod Biodiversity	NAUF4A0079411	Animalia	Arthropoda	Insecta	Hymenoptera	Andrenidae	Andrena cyanophila	Cockerell 1906	Andrena	cyanophila	CPMAB	7/27/17	Mixed Conifer	Meadow	Not Recorded	Ryobi Bug Vac	United States	Arizona	Coconino	MC3M	35329	-111739
Colorado Plateau Museum of Arthropod Biodiversity	NAUF4A0082683	Animalia	Arthropoda	Insecta	Hymenoptera	Andrenidae	Andrena cyanophila	Cockerell 1906	Andrena	cyanophila	CPMAB	2017-02-08	Mixed Conifer	Meadow	Not Recorded	Ryobi Bug Vac	United States	Arizona	Coconino	MC3M	35329	-111739
Colorado Plateau Museum of Arthropod Biodiversity	NAUF4A0082700	Animalia	Arthropoda	Insecta	Hymenoptera	Andrenidae	Andrena cyanophila	Cockerell 1906	Andrena	cyanophila	CPMAB	8/17/17	Spruce-Fir	Meadow	Not Recorded	Ryobi Bug Vac	United States	Arizona	Coconino	SF6M	353568	-1117173
Colorado Plateau Museum of Arthropod Biodiversity	NAUF4A0088058	Animalia	Arthropoda	Insecta	Hymenoptera	Andrenidae	Andrena cyanophila	Cockerell 1906	Andrena	cyanophila	L. McCabe	9/23/17	Burned-Ponderosa Pine	Not Recorded	Pollinator Cup	United States	Arizona	Coconino	Schultz 2A	353152	-1115958
Colorado Plateau Museum of Arthropod Biodiversity	NAUF4A0088172	Animalia	Arthropoda	Insecta	Hymenoptera	Andrenidae	Andrena cyanophila	Cockerell 1906	Andrena	cyanophila	CPMAB	7/16/18	Spruce-Fir	Female	Ryobi Bug Vac	United States	Arizona	Coconino	SF2M	353387	-1116511
Colorado Plateau Museum of Arthropod Biodiversity	NAUF4A0088162	Animalia	Arthropoda	Insecta	Hymenoptera	Andrenidae	Andrena cyanophila	Cockerell 1906	Andrena	cyanophila	CPMAB	7/17/18	Mixed Conifer	Meadow	Female	Ryobi Bug Vac	United States	Arizona	Coconino	MC1M	353285	-111738
Colorado Plateau Museum of Arthropod Biodiversity	NAUF4A0088157	Animalia	Arthropoda	Insecta	Hymenoptera	Andrenidae	Andrena cyanophila	Cockerell 1906	Andrena	cyanophila	CPMAB	7/17/18	Mixed Conifer	Female	Ryobi Bug Vac	United States	Arizona	Coconino	MC3M	35329	-111739
Colorado Plateau Museum of Arthropod Biodiversity	NAUF4A0088158	Animalia	Arthropoda	Insecta	Hymenoptera	Andrenidae	Andrena cyanophila	Cockerell 1906	Andrena	cyanophila	CPMAB	7/17/18	Mixed Conifer	Female	Ryobi Bug Vac	United States	Arizona	Coconino	MC3M	35329	-111739
Colorado Plateau Museum of Arthropod Biodiversity	NAUF4A0088163	Animalia	Arthropoda	Insecta	Hymenoptera	Andrenidae	Andrena cyanophila	Cockerell 1906	Andrena	cyanophila	CPMAB	7/17/18	Mixed Conifer	Female	Ryobi Bug Vac	United States	Arizona	Coconino	MC3M	35329	-111739
Colorado Plateau Museum of Arthropod Biodiversity	NAUF4A0088164	Animalia	Arthropoda	Insecta	Hymenoptera	Andrenidae	Andrena cyanophila	Cockerell 1906	Andrena	cyanophila	CPMAB	7/17/18	Mixed Conifer	Female	Ryobi Bug Vac	United States	Arizona	Coconino	MC3M	35329	-111739
Colorado Plateau Museum of Arthropod Biodiversity	NAUF4A0088165	Animalia	Arthropoda	Insecta	Hymenoptera	Andrenidae	Andrena cyanophila	Cockerell 1906	Andrena	cyanophila	CPMAB	7/17/18	Mixed Conifer	Female	Ryobi Bug Vac	United States	Arizona	Coconino	MC3M	35329	-111739
Colorado Plateau Museum of Arthropod Biodiversity	NAUF4A0088166	Animalia	Arthropoda	Insecta	Hymenoptera	Andrenidae	Andrena cyanophila	Cockerell 1906	Andrena	cyanophila	CPMAB	7/17/18	Mixed Conifer	Female	Ryobi Bug Vac	United States	Arizona	Coconino	MC3M	35329	-111739
Colorado Plateau Museum of Arthropod Biodiversity	NAUF4A0088167	Animalia	Arthropoda	Insecta	Hymenoptera	Andrenidae	Andrena cyanophila	Cockerell 1906	Andrena	cyanophila	CPMAB	7/17/18	Mixed Conifer	Female	Ryobi Bug Vac	United States	Arizona	Coconino	MC3M	35329	-111739
Colorado Plateau Museum of Arthropod Biodiversity	NAUF4A0088169	Animalia	Arthropoda	Insecta	Hymenoptera	Andrenidae	Andrena cyanophila	Cockerell 1906	Andrena	cyanophila	CPMAB	7/17/18	Mixed Conifer	Female	Ryobi Bug Vac	United States	Arizona	Coconino	MC3M	35329	-111739
Colorado Plateau Museum of Arthropod Biodiversity	NAUF4A0088170	Animalia	Arthropoda	Insecta	Hymenoptera	Andrenidae	Andrena cyanophila	Cockerell 1906	Andrena	cyanophila	CPMAB	7/17/18	Mixed Conifer	Female	Ryobi Bug Vac	United States	Arizona	Coconino	MC3M	35329	-111739
Colorado Plateau Museum of Arthropod Biodiversity	NAUF4A0088171	Animalia	Arthropoda	Insecta	Hymenoptera	Andrenidae	Andrena cyanophila	Cockerell 1906	Andrena	cyanophila	CPMAB	7/17/18	Mixed Conifer	Female	Ryobi Bug Vac	United States	Arizona	Coconino	MC3M	35329	-111739
Colorado Plateau Museum of Arthropod Biodiversity	NAUF4A0088168	Animalia	Arthropoda	Insecta	Hymenoptera	Andrenidae	Andrena cyanophila	Cockerell 1906	Andrena	cyanophila	CPMAB	7/17/18	Mixed Conifer	Female	Ryobi Bug Vac	United States	Arizona	Coconino	MC4M	353543	-111732
Colorado Plateau Museum of Arthropod Biodiversity	NAUF4A0088156	Animalia	Arthropoda	Insecta	Hymenoptera	Andrenidae	Andrena cyanophila	Cockerell 1906	Andrena	cyanophila	CPMAB	7/17/18	Mixed Conifer	Female	Ryobi Bug Vac	United States	Arizona	Coconino	MC5M	353803	-1116858
Colorado Plateau Museum of Arthropod Biodiversity	NAUF4A0088159	Animalia	Arthropoda	Insecta	Hymenoptera	Andrenidae	Andrena cyanophila	Cockerell 1906	Andrena	cyanophila	CPMAB	2018-01-08	Mixed Conifer	Female	Ryobi Bug Vac	United States	Arizona	Coconino	MC3M	35329	-111739
Colorado Plateau Museum of Arthropod Biodiversity	NAUF4A0088160	Animalia	Arthropoda	Insecta	Hymenoptera	Andrenidae	Andrena cyanophila	Cockerell 1906	Andrena	cyanophila	CPMAB	2018-01-08	Mixed Conifer	Female	Ryobi Bug Vac	United States	Arizona	Coconino	MC3M	35329	-111739
Colorado Plateau Museum of Arthropod Biodiversity	NAUF4A0088161	Animalia	Arthropoda	Insecta	Hymenoptera	Andrenidae	Andrena cyanophila	Cockerell 1906	Andrena	cyanophila	CPMAB	2018-01-08	Mixed Conifer	Female	Ryobi Bug Vac	United States	Arizona	Coconino	MC3M	35329	-111739
Illinois Natural History Survey Insect Collection	Insect Collection 74075	Animalia	Arthropoda	Insecta	Hymenoptera	Andrenidae	Andrena frigida	Smith 1853	Andrena	frigida	Not Recorded	4/21/86	Not Recorded	Male	Not Recorded	United States	Arizona	Coconino	Museum of N. AZ	35235	-111661
American Museum of Natural History	AMNH_BEE 00092223	Animalia	Arthropoda	Insecta	Hymenoptera	Andrenidae	Andrena helianthi	Robertson 1891	Andrena	helianthi	W.E. LaBerge	1950-12-08	Not Recorded	Female	Pollinator Net	United States	Arizona	Coconino	San Francisco Mountains Snow Bowl	35331	-111711
American Museum of Natural History	AMNH_BEE 00092248	Animalia	Arthropoda	Insecta	Hymenoptera	Andrenidae	Andrena helianthi	Robertson 1891	Andrena	helianthi	H. Viereck	1951-12-09	Not Recorded	Female	Pollinator Net	United States	Arizona	Coconino	Flagstaff	351981	-1116506
American Museum of Natural History	AMNH_BEE 00092249	Animalia	Arthropoda	Insecta	Hymenoptera	Andrenidae	Andrena helianthi	Robertson 1891	Andrena	helianthi	H. Viereck	1951-12-09	Not Recorded	Female	Pollinator Net	United States	Arizona	Coconino	Flagstaff	351981	-1116506
Illinois Natural History Survey Insect Collection	Insect Collection 78628	Animalia	Arthropoda	Insecta	Hymenoptera	Andrenidae	Andrena helianthi	Robertson 1891	Andrena	helianthi	W.E. LaBerge	1959-07-08	Not Recorded	Not Recorded	Not Recorded	United States	Arizona	Coconino	Flagstaff	351981	-1116506
Colorado Plateau Museum of Arthropod Biodiversity	NAUF4A0000002	Animalia	Arthropoda	Insecta	Hymenoptera	Andrenidae	Andrena helianthi	Robertson 1891	Andrena	helianthi	CPMAB	1965-09-03	Not Recorded	Not Recorded	Pollinator Cup	United States	Arizona	Coconino	Flagstaff	35.2	-111.7
Colorado Plateau Museum of Arthropod Biodiversity	NAUF4A0000003	Animalia	Arthropoda	Insecta	Hymenoptera	Andrenidae	Andrena helianthi	Robertson 1891	Andrena	helianthi	CPMAB	1965-09-03	Not Recorded	Not Recorded	Pollinator Cup	United States	Arizona	Coconino	Flagstaff	35.2	-111.7
Colorado Plateau Museum of Arthropod Biodiversity	NAUF4A0007378	Animalia	Arthropoda	Insecta	Hymenoptera	Andrenidae	Andrena mariae	Robertson 1891	Andrena	mariae	CPMAB	8/16/10	Mixed Conifer	Meadow	Not Recorded	Yellow Pollinator Cup	United States	Arizona	Coconino	MC2M	353539	-1117306
Bee Biology and Systematic Laboratory	166485	Animalia	Arthropoda	Insecta	Hymenoptera	Andrenidae	Andrena medionitens	Cockerell 1902	Andrena	medionitens	Not Recorded	6/22/71	Not Recorded	Not Recorded	Not Recorded	United States	Arizona	Coconino	Flagstaff 10 mi NW	352279	-1118126
Colorado Plateau Museum of Arthropod Biodiversity	NAUF4A0007188	Animalia	Arthropoda	Insecta	Hymenoptera	Andrenidae	Andrena medionitens	Cockerell 1902	Andrena	medionitens	H. Ikerd	6/26/13	Mixed Conifer	Meadow	Female	Pollinator Cup	United States	Arizona	Coconino	MC4M	353543	-111732
Colorado Plateau Museum of Arthropod Biodiversity	NAUF4A0079363	Animalia	Arthropoda	Insecta	Hymenoptera	Andrenidae	Andrena medionitens	Cockerell 1902	Andrena	medionitens	T. Griswold	6/14/17	Mixed Conifer	Meadow	Not Recorded	Ryobi Bug Vac	United States	Arizona	Coconino	MC3M	35329	-111739
Colorado Plateau Museum of Arthropod Biodiversity	NAUF4A0088121	Animalia	Arthropoda	Insecta	Hymenoptera	Andrenidae	Andrena medionitens	Cockerell 1902	Andrena	medionitens	CPMAB	7/17/18	Mixed Conifer	Meadow	Male	Ryobi Bug Vac	United States	Arizona	Coconino	MC1M	353285	-111738
Colorado Plateau Museum of Arthropod Biodiversity	NAUF4A0085289	Animalia	Arthropoda	Insecta	Hymenoptera	Andrenidae	Andrena micheneriana	LaBerge 1978	Andrena	micheneriana	D. Smith	8/16/10	Desert Grassland	Not Recorded	Pollinator Cup	United States	Arizona	Coconino	DG1	35581	-111656
Colorado Plateau Museum of Arthropod Biodiversity	NAUF4A0086692	Animalia	Arthropoda	Insecta	Hymenoptera	Andrenidae	Andrena micheneriana	LaBerge 1978	Andrena	micheneriana	CPMAB	8/24/15	Ponderosa Pine	Not Recorded	Pollinator Cup	United States	Arizona	Coconino	Ken1A	354263	-1118199
Colorado Plateau Museum of Arthropod Biodiversity	NAUF4A0006098	Animalia	Arthropoda	Insecta	Hymenoptera	Andrenidae	Andrena miranda	Smith 1879	Andrena	miranda	CPMAB	7/20/10	Mixed Conifer	Meadow	Not Recorded	Yellow Pollinator Cup	United States	Arizona	Coconino	MC2M	353539	-1117306
Colorado Plateau Museum of Arthropod Biodiversity	NAUF4A0006103	Animalia	Arthropoda	Insecta	Hymenoptera	Andrenidae	Andrena miranda	Smith 1879	Andrena	miranda	CPMAB	8/16/10	Mixed Conifer	Meadow	Female	White Pollinator Cup	United States	Arizona	Coconino	MC2M	353539	-1117306
Colorado Plateau Museum of Arthropod Biodiversity	NAUF4A0082684	Animalia	Arthropoda	Insecta	Hymenoptera	Andrenidae	Andrena miranda	Smith 1879	Andrena	miranda	CPMAB	7/31/17	Ponderosa Pine	Meadow	Not Recorded	Ryobi Bug Vac	United States	Arizona	Coconino	PP7M	353979	-1117233
Colorado Plateau Museum of Arthropod Biodiversity	NAUF4A0000007	Animalia	Arthropoda	Insecta	Hymenoptera	Andrenidae	Andrena nubecula	Smith 1853	Andrena	nubecula	CPMAB	1965-09-06	Not Recorded	Not Recorded	Pollinator Cup	United States	Arizona	Coconino	13 mi N of Flagstaff	353866	-1116513
Colorado Plateau Museum of Arthropod Biodiversity	NAUF4A0085292	Animalia	Arthropoda	Insecta	Hymenoptera	Andrenidae	Andrena nubecula	Smith 1853	Andrena	nubecula	CPMAB	8/20/12	Pinyon-Juniper	Not Recorded	Pollinator Cup	United States	Arizona	Coconino	PJ8	35514	-1116232
Colorado Plateau Museum of Arthropod Biodiversity	NAUF4A0085291	Animalia	Arthropoda	Insecta	Hymenoptera	Andrenidae	Andrena nubecula	Smith 1853	Andrena	nubecula	CPMAB	8/20/12	Ponderosa Pine	Meadow	Not Recorded	Pollinator Cup	United States	Arizona	Coconino	PP5M	354162	-1116716
Colorado Plateau Museum of Arthropod Biodiversity	NAUF4A0086695	Animalia	Arthropoda	Insecta	Hymenoptera	Andrenidae	Andrena nubecula	Smith 1853	Andrena	nubecula	CPMAB	7/25/14	Mixed Conifer	Meadow	Not Recorded	Pollinator Cup	United States	Arizona	Coconino	MC2M	353539	-1117306
Colorado Plateau Museum of Arthropod Biodiversity	NAUF4A0082686	Animalia	Arthropoda	Insecta	Hymenoptera	Andrenidae	Andrena nubecula	Smith 1853	Andrena	nubecula	CPMAB	2017-02-08	Mixed Conifer	Meadow	Not Recorded	Ryobi Bug Vac	United States	Arizona	Coconino	MC2M	353539	-1117306
Colorado Plateau Museum of Arthropod Biodiversity	NAUF4A0082687	Animalia	Arthropoda	Insecta	Hymenoptera	Andrenidae	Andrena nubecula	Smith 1853	Andrena	nubecula	CPMAB	2017-03-08	Spruce-Fir	Meadow	Not Recorded	Ryobi Bug Vac	United States	Arizona	Coconino	SF1M	353585	-111708
Colorado Plateau Museum of Arthropod Biodiversity	NAUF4A0082685	Animalia	Arthropoda	Insecta	Hymenoptera	Andrenidae	Andrena nubecula	Smith 1853	Andrena	nubecula	CPMAB	8/16/17	Mixed Conifer	Meadow	Not Recorded	Ryobi Bug Vac	United States	Arizona	Coconino	MC6M	353757	-1117321
Bee Biology and Systematic Laboratory	BBSL174162	Animalia	Arthropoda	Insecta	Hymenoptera	Andrenidae	Andrena pecosana	Cockerell 1913	Andrena	pecosana	Not Recorded	9/24/55	Not Recorded	Not Recorded	Not Recorded	United States	Arizona	Coconino	Flagstaff	351981	-1116506
American Museum of Natural History	AMNH_BEE 00011789	Animalia	Arthropoda	Insecta	Hymenoptera	Andrenidae	Andrena pecosana	Cockerell 1913	Andrena	pecosana	W.E. LaBerge	1961-12-09	Not Recorded	Female	Pollinator Net	United States	Arizona	Coconino	Flagstaff	351981	-1116506
Colorado Plateau Museum of Arthropod Biodiversity	NAUF4A0040897	Animalia	Arthropoda	Insecta	Hymenoptera	Andrenidae	Andrena pecosana	Cockerell 1913	Andrena	pecosana	CPMAB	10/13/09	Ponderosa Pine	Meadow	Not Recorded	Pollinator Cup	United States	Arizona	Coconino	PP5M	354162	-1116716
Colorado Plateau Museum of Arthropod Biodiversity	NAUF4A0085284	Animalia	Arthropoda	Insecta	Hymenoptera	Andrenidae	Andrena perpunctata	LaBerge 1967	Andrena	perpunctata	CPMAB	10/17/11	Ponderosa Pine	Meadow	Not Recorded	White Pollinator Cup	United States	Arizona	Coconino	PP5M	354162	-1116716
Colorado Plateau Museum of Arthropod Biodiversity	NAUF4A0040883	Animalia	Arthropoda	Insecta	Hymenoptera	Andrenidae	Andrena platyrhina	Cockerell 1930	Andrena	platyrhina	H. Ikerd	5/13/10	Mixed Conifer	Male	White Pan Trap	United States	Arizona	Coconino	Hart Prairie	353539	-1117306
Colorado Plateau Museum of Arthropod Biodiversity	NAUF4A0088571	Animalia	Arthropoda	Insecta	Hymenoptera	Andrenidae	Andrena prunorum	Cockerell 1896	Andrena	prunorum	CPMAB	5/28/09	Pinyon-Juniper	Not Recorded	Pollinator Cup	United States	Arizona	Coconino	PJ8	35514	-1116232
Colorado Plateau Museum of Arthropod Biodiversity	NAUF4A0088566	Animalia	Arthropoda	Insecta	Hymenoptera	Andrenidae	Andrena prunorum	Cockerell 1896	Andrena	prunorum	CPMAB	2009-11-08	Ponderosa Pine	Meadow	Not Recorded	Pollinator Cup	United States	Arizona	Coconino	PP5M	354162	-1116716
Colorado Plateau Museum of Arthropod Biodiversity	NAUF4A0088567	Animalia	Arthropoda	Insecta	Hymenoptera	Andrenidae	Andrena prunorum	Cockerell 1896	Andrena	prunorum	CPMAB	2009-11-08	Ponderosa Pine	Meadow	Not Recorded	Pollinator Cup	United States	Arizona	Coconino	PP5M	354162	-1116716
Colorado Plateau Museum of Arthropod Biodiversity	NAUF4A0088568	Animalia	Arthropoda	Insecta	Hymenoptera	Andrenidae	Andrena prunorum	Cockerell 1896	Andrena	prunorum	CPMAB	2009-11-08	Ponderosa Pine	Meadow	Not Recorded	Pollinator Cup	United States	Arizona	Coconino	PP5M	354162	-1116716
Colorado Plateau Museum of Arthropod Biodiversity	NAUF4A0088569	Animalia	Arthropoda	Insecta	Hymenoptera	Andrenidae	Andrena prunorum	Cockerell 1896	Andrena	prunorum	CPMAB	6/15/10	Pinyon-Juniper	Not Recorded	Pollinator Cup	United States	Arizona	Coconino	PJ8	35514	-1116232
Colorado Plateau Museum of Arthropod Biodiversity	NAUF4A0088563	Animalia	Arthropoda	Insecta	Hymenoptera	Andrenidae	Andrena prunorum	Cockerell 1896	Andrena	prunorum	CPMAB	2011-01-06	Pinyon-Juniper	Not Recorded	Pollinator Cup	United States	Arizona	Coconino	PJ8	35514	-1116232
Colorado Plateau Museum of Arthropod Biodiversity	NAUF4A0088564	Animalia	Arthropoda	Insecta	Hymenoptera	Andrenidae	Andrena prunorum	Cockerell 1896	Andrena	prunorum	CPMAB	2011-01-06	Pinyon-Juniper	Not Recorded	Pollinator Cup	United States	Arizona	Coconino	PJ8	35514	-1116232
Colorado Plateau Museum of Arthropod Biodiversity	NAUF4A0088565	Animalia	Arthropoda	Insecta	Hymenoptera	Andrenidae	Andrena prunorum	Cockerell 1896	Andrena	prunorum	CPMAB	2011-01-06	Pinyon-Juniper	Not Recorded	Pollinator Cup	United States	Arizona	Coconino	PJ8	35514	-1116232
Colorado Plateau Museum of Arthropod Biodiversity	NAUF4A0085278	Animalia	Arthropoda	Insecta	Hymenoptera	Andrenidae	Andrena prunorum	Cockerell 1896	Andrena	prunorum	T. Griswold	2012-01-05	Desert Grassland	Not Recorded	Yellow Pollinator Cup	United States	Arizona	Coconino	DG1	35581	-111656
Colorado Plateau Museum of Arthropod Biodiversity	NAUF4A0085279	Animalia	Arthropoda	Insecta	Hymenoptera	Andrenidae	Andrena prunorum	Cockerell 1896	Andrena	prunorum	T. Griswold	2012-01-05	Desert Grassland	Not Recorded	Yellow Pollinator Cup	United States	Arizona	Coconino	DG1	35581	-111656
Colorado Plateau Museum of Arthropod Biodiversity	NAUF4A0085268	Animalia	Arthropoda	Insecta	Hymenoptera	Andrenidae	Andrena prunorum	Cockerell 1896	Andrena	prunorum	T. Griswold	5/17/12	Desert Grassland	Not Recorded	White Pollinator Cup	United States	Arizona	Coconino	DG1	35581	-111656
Colorado Plateau Museum of Arthropod Biodiversity	NAUF4A0085269	Animalia	Arthropoda	Insecta	Hymenoptera	Andrenidae	Andrena prunorum	Cockerell 1896	Andrena	prunorum	T. Griswold	5/17/12	Desert Grassland	Not Recorded	White Pollinator Cup	United States	Arizona	Coconino	DG1	35581	-111656
Colorado Plateau Museum of Arthropod Biodiversity	NAUF4A0085270	Animalia	Arthropoda	Insecta	Hymenoptera	Andrenidae	Andrena prunorum	Cockerell 1896	Andrena	prunorum	T. Griswold	5/17/12	Desert Grassland	Not Recorded	White Pollinator Cup	United States	Arizona	Coconino	DG1	35581	-111656
Colorado Plateau Museum of Arthropod Biodiversity	NAUF4A0085271	Animalia	Arthropoda	Insecta	Hymenoptera	Andrenidae	Andrena prunorum	Cockerell 1896	Andrena	prunorum	T. Griswold	5/17/12	Desert Grassland	Not Recorded	White Pollinator Cup	United States	Arizona	Coconino	DG1	35581	-111656
Colorado Plateau Museum of Arthropod Biodiversity	NAUF4A0085272	Animalia	Arthropoda	Insecta	Hymenoptera	Andrenidae	Andrena prunorum	Cockerell 1896	Andrena	prunorum	T. Griswold	5/17/12	Desert Grassland	Not Recorded	White Pollinator Cup	United States	Arizona	Coconino	DG1	35581	-111656
Colorado Plateau Museum of Arthropod Biodiversity	NAUF4A0085273	Animalia	Arthropoda	Insecta	Hymenoptera	Andrenidae	Andrena prunorum	Cockerell 1896	Andrena	prunorum	T. Griswold	5/17/12	Desert Grassland	Not Recorded	White Pollinator Cup	United States	Arizona	Coconino	DG1	35581	-111656
Colorado Plateau Museum of Arthropod Biodiversity	NAUF4A0085274	Animalia	Arthropoda	Insecta	Hymenoptera	Andrenidae	Andrena prunorum	Cockerell 1896	Andrena	prunorum	T. Griswold	5/17/12	Desert Grassland	Not Recorded	White Pollinator Cup	United States	Arizona	Coconino	DG1	35581	-111656
Colorado Plateau Museum of Arthropod Biodiversity	NAUF4A0085275	Animalia	Arthropoda	Insecta	Hymenoptera	Andrenidae	Andrena prunorum	Cockerell 1896	Andrena	prunorum	T. Griswold	5/17/12	Desert Grassland	Not Recorded	White Pollinator Cup	United States	Arizona	Coconino	DG1	35581	-111656
Colorado Plateau Museum of Arthropod Biodiversity	NAUF4A0085276	Animalia	Arthropoda	Insecta	Hymenoptera	Andrenidae	Andrena prunorum	Cockerell 1896	Andrena	prunorum	T. Griswold	5/17/12	Desert Grassland	Not Recorded	Yellow Pollinator Cup	United States	Arizona	Coconino	DG1	35581	-111656
Colorado Plateau Museum of Arthropod Biodiversity	NAUF4A0085277	Animalia	Arthropoda	Insecta	Hymenoptera	Andrenidae	Andrena prunorum	Cockerell 1896	Andrena	prunorum	T. Griswold	5/17/12	Desert Grassland	Not Recorded	Yellow Pollinator Cup	United States	Arizona	Coconino	DG1	35581	-111656
Colorado Plateau Museum of Arthropod Biodiversity	NAUF4A0085280	Animalia	Arthropoda	Insecta	Hymenoptera	Andrenidae	Andrena prunorum	Cockerell 1896	Andrena	prunorum	T. Griswold	5/17/12	Ponderosa Pine	Meadow	Not Recorded	Blue Pollinator Cup	United States	Arizona	Coconino	PP5M	354162	-1116716
Colorado Plateau Museum of Arthropod Biodiversity	NAUF4A0085281	Animalia	Arthropoda	Insecta	Hymenoptera	Andrenidae	Andrena prunorum	Cockerell 1896	Andrena	prunorum	T. Griswold	5/17/12	Ponderosa Pine	Meadow	Not Recorded	White Pollinator Cup	United States	Arizona	Coconino	PP5M	354162	-1116716
Colorado Plateau Museum of Arthropod Biodiversity	NAUF4A0088570	Animalia	Arthropoda	Insecta	Hymenoptera	Andrenidae	Andrena prunorum	Cockerell 1896	Andrena	prunorum	CPMAB	7/24/12	Pinyon-Juniper	Not Recorded	Pollinator Cup	United States	Arizona	Coconino	PJ8	35514	-1116232
Colorado Plateau Museum of Arthropod Biodiversity	NAUF4A0088536	Animalia	Arthropoda	Insecta	Hymenoptera	Andrenidae	Andrena prunorum	Cockerell 1896	Andrena	prunorum	CPMAB	9/23/17	Mtn Shrub	Not Recorded	Pollinator Cup	United States	Arizona	Coconino	Base of Mt. Elden	35232	-1116124
Colorado Plateau Museum of Arthropod Biodiversity	NAUF4A0088537	Animalia	Arthropoda	Insecta	Hymenoptera	Andrenidae	Andrena prunorum	Cockerell 1896	Andrena	prunorum	CPMAB	9/23/17	Mtn Shrub	Not Recorded	Pollinator Cup	United States	Arizona	Coconino	Base of Mt. Elden	35232	-1116124
Colorado Plateau Museum of Arthropod Biodiversity	NAUF4A0088538	Animalia	Arthropoda	Insecta	Hymenoptera	Andrenidae	Andrena prunorum	Cockerell 1896	Andrena	prunorum	CPMAB	9/23/17	Mtn Shrub	Not Recorded	Pollinator Cup	United States	Arizona	Coconino	Base of Mt. Elden	35232	-1116124
Colorado Plateau Museum of Arthropod Biodiversity	NAUF4A0088539	Animalia	Arthropoda	Insecta	Hymenoptera	Andrenidae	Andrena prunorum	Cockerell 1896	Andrena	prunorum	CPMAB	9/23/17	Mtn Shrub	Not Recorded	Pollinator Cup	United States	Arizona	Coconino	Base of Mt. Elden	35232	-1116124
Colorado Plateau Museum of Arthropod Biodiversity	NAUF4A0088540	Animalia	Arthropoda	Insecta	Hymenoptera	Andrenidae	Andrena prunorum	Cockerell 1896	Andrena	prunorum	CPMAB	9/23/17	Mtn Shrub	Not Recorded	Pollinator Cup	United States	Arizona	Coconino	Base of Mt. Elden	35232	-1116124
Colorado Plateau Museum of Arthropod Biodiversity	NAUF4A0088541	Animalia	Arthropoda	Insecta	Hymenoptera	Andrenidae	Andrena prunorum	Cockerell 1896	Andrena	prunorum	CPMAB	9/23/17	Mtn Shrub	Not Recorded	Pollinator Cup	United States	Arizona	Coconino	Base of Mt. Elden	35232	-1116124
Colorado Plateau Museum of Arthropod Biodiversity	NAUF4A0088542	Animalia	Arthropoda	Insecta	Hymenoptera	Andrenidae	Andrena prunorum	Cockerell 1896	Andrena	prunorum	CPMAB	9/23/17	Mtn Shrub	Not Recorded	Pollinator Cup	United States	Arizona	Coconino	Base of Mt. Elden	35232	-1116124
Colorado Plateau Museum of Arthropod Biodiversity	NAUF4A0088543	Animalia	Arthropoda	Insecta	Hymenoptera	Andrenidae	Andrena prunorum	Cockerell 1896	Andrena	prunorum	CPMAB	9/23/17	Mtn Shrub	Not Recorded	Pollinator Cup	United States	Arizona	Coconino	Base of Mt. Elden	35232	-1116124
Colorado Plateau Museum of Arthropod Biodiversity	NAUF4A0088544	Animalia	Arthropoda	Insecta	Hymenoptera	Andrenidae	Andrena prunorum	Cockerell 1896	Andrena	prunorum	CPMAB	9/23/17	Mtn Shrub	Not Recorded	Pollinator Cup	United States	Arizona	Coconino	Base of Mt. Elden	35232	-1116124
Colorado Plateau Museum of Arthropod Biodiversity	NAUF4A0088545	Animalia	Arthropoda	Insecta	Hymenoptera	Andrenidae	Andrena prunorum	Cockerell 1896	Andrena	prunorum	CPMAB	9/23/17	Mtn Shrub	Not Recorded	Pollinator Cup	United States	Arizona	Coconino	Base of Mt. Elden	35232	-1116124
Colorado Plateau Museum of Arthropod Biodiversity	NAUF4A0088546	Animalia	Arthropoda	Insecta	Hymenoptera	Andrenidae	Andrena prunorum	Cockerell 1896	Andrena	prunorum	CPMAB	9/23/17	Mtn Shrub	Not Recorded	Pollinator Cup	United States	Arizona	Coconino	Base of Mt. Elden	35232	-1116124
Colorado Plateau Museum of Arthropod Biodiversity	NAUF4A0088547	Animalia	Arthropoda	Insecta	Hymenoptera	Andrenidae	Andrena prunorum	Cockerell 1896	Andrena	prunorum	CPMAB	9/23/17	Mtn Shrub	Not Recorded	Pollinator Cup	United States	Arizona	Coconino	Base of Mt. Elden	35232	-1116124
Colorado Plateau Museum of Arthropod Biodiversity	NAUF4A0088548	Animalia	Arthropoda	Insecta	Hymenoptera	Andrenidae	Andrena prunorum	Cockerell 1896	Andrena	prunorum	CPMAB	9/23/17	Mtn Shrub	Not Recorded	Pollinator Cup	United States	Arizona	Coconino	Base of Mt. Elden	35232	-1116124
Colorado Plateau Museum of Arthropod Biodiversity	NAUF4A0088549	Animalia	Arthropoda	Insecta	Hymenoptera	Andrenidae	Andrena prunorum	Cockerell 1896	Andrena	prunorum	CPMAB	9/23/17	Mtn Shrub	Not Recorded	Pollinator Cup	United States	Arizona	Coconino	Base of Mt. Elden	35232	-1116124
Colorado Plateau Museum of Arthropod Biodiversity	NAUF4A0088550	Animalia	Arthropoda	Insecta	Hymenoptera	Andrenidae	Andrena prunorum	Cockerell 1896	Andrena	prunorum	CPMAB	9/23/17	Mtn Shrub	Not Recorded	Pollinator Cup	United States	Arizona	Coconino	Base of Mt. Elden	35232	-1116124
Colorado Plateau Museum of Arthropod Biodiversity	NAUF4A0088551	Animalia	Arthropoda	Insecta	Hymenoptera	Andrenidae	Andrena prunorum	Cockerell 1896	Andrena	prunorum	CPMAB	9/23/17	Mtn Shrub	Not Recorded	Pollinator Cup	United States	Arizona	Coconino	Base of Mt. Elden	35232	-1116124
Colorado Plateau Museum of Arthropod Biodiversity	NAUF4A0088552	Animalia	Arthropoda	Insecta	Hymenoptera	Andrenidae	Andrena prunorum	Cockerell 1896	Andrena	prunorum	CPMAB	9/23/17	Mtn Shrub	Not Recorded	Pollinator Cup	United States	Arizona	Coconino	Base of Mt. Elden	35232	-1116124
Colorado Plateau Museum of Arthropod Biodiversity	NAUF4A0088553	Animalia	Arthropoda	Insecta	Hymenoptera	Andrenidae	Andrena prunorum	Cockerell 1896	Andrena	prunorum	CPMAB	9/23/17	Mtn Shrub	Not Recorded	Pollinator Cup	United States	Arizona	Coconino	Base of Mt. Elden	35232	-1116124
Colorado Plateau Museum of Arthropod Biodiversity	NAUF4A0088554	Animalia	Arthropoda	Insecta	Hymenoptera	Andrenidae	Andrena prunorum	Cockerell 1896	Andrena	prunorum	CPMAB	9/23/17	Mtn Shrub	Not Recorded	Pollinator Cup	United States	Arizona	Coconino	Base of Mt. Elden	35232	-1116124
Colorado Plateau Museum of Arthropod Biodiversity	NAUF4A0088555	Animalia	Arthropoda	Insecta	Hymenoptera	Andrenidae	Andrena prunorum	Cockerell 1896	Andrena	prunorum	CPMAB	9/23/17	Mtn Shrub	Not Recorded	Pollinator Cup	United States	Arizona	Coconino	Base of Mt. Elden	35232	-1116124
Colorado Plateau Museum of Arthropod Biodiversity	NAUF4A0088556	Animalia	Arthropoda	Insecta	Hymenoptera	Andrenidae	Andrena prunorum	Cockerell 1896	Andrena	prunorum	CPMAB	9/23/17	Mtn Shrub	Not Recorded	Pollinator Cup	United States	Arizona	Coconino	Base of Mt. Elden	35232	-1116124
Colorado Plateau Museum of Arthropod Biodiversity	NAUF4A0088557	Animalia	Arthropoda	Insecta	Hymenoptera	Andrenidae	Andrena prunorum	Cockerell 1896	Andrena	prunorum	CPMAB	9/23/17	Mtn Shrub	Not Recorded	Pollinator Cup	United States	Arizona	Coconino	Base of Mt. Elden	35232	-1116124
Colorado Plateau Museum of Arthropod Biodiversity	NAUF4A0088558	Animalia	Arthropoda	Insecta	Hymenoptera	Andrenidae	Andrena prunorum	Cockerell 1896	Andrena	prunorum	CPMAB	9/23/17	Mtn Shrub	Not Recorded	Pollinator Cup	United States	Arizona	Coconino	Base of Mt. Elden	35232	-1116124
Colorado Plateau Museum of Arthropod Biodiversity	NAUF4A0088559	Animalia	Arthropoda	Insecta	Hymenoptera	Andrenidae	Andrena prunorum	Cockerell 1896	Andrena	prunorum	CPMAB	9/23/17	Mtn Shrub	Not Recorded	Pollinator Cup	United States	Arizona	Coconino	Base of Mt. Elden	35232	-1116124
Colorado Plateau Museum of Arthropod Biodiversity	NAUF4A0088560	Animalia	Arthropoda	Insecta	Hymenoptera	Andrenidae	Andrena prunorum	Cockerell 1896	Andrena	prunorum	CPMAB	9/23/17	Mtn Shrub	Not Recorded	Pollinator Cup	United States	Arizona	Coconino	Base of Mt. Elden	35232	-1116124
Colorado Plateau Museum of Arthropod Biodiversity	NAUF4A0088561	Animalia	Arthropoda	Insecta	Hymenoptera	Andrenidae	Andrena prunorum	Cockerell 1896	Andrena	prunorum	CPMAB	9/23/17	Mtn Shrub	Not Recorded	Pollinator Cup	United States	Arizona	Coconino	Base of Mt. Elden	35232	-1116124
Colorado Plateau Museum of Arthropod Biodiversity	NAUF4A0088562	Animalia	Arthropoda	Insecta	Hymenoptera	Andrenidae	Andrena prunorum	Cockerell 1896	Andrena	prunorum	CPMAB	9/23/17	Mtn Shrub	Not Recorded	Pollinator Cup	United States	Arizona	Coconino	Base of Mt. Elden	35232	-1116124
American Museum of Natural History	AMNH_BEE 00092571	Animalia	Arthropoda	Insecta	Hymenoptera	Andrenidae	Andrena simulata	Smith 1879	Andrena	simulata	W.E. LaBerge	9/20/38	Not Recorded	Female	Pollinator Net	United States	Arizona	Coconino	Flagstaff	351981	-1116506
Colorado Plateau Museum of Arthropod Biodiversity	NAUF4A0040881	Animalia	Arthropoda	Insecta	Hymenoptera	Andrenidae	Andrena simulata	Smith 1879	Andrena	simulata	H. Ikerd	9/23/11	Desert Shrub	Female	White Pollinator Cup	United States	Arizona	Coconino	DS1	356927	-111426
Colorado Plateau Museum of Arthropod Biodiversity	NAUF4A0040882	Animalia	Arthropoda	Insecta	Hymenoptera	Andrenidae	Andrena simulata	Smith 1879	Andrena	simulata	H. Ikerd	9/23/11	Desert Shrub	Female	Yellow Pollinator Cup	United States	Arizona	Coconino	DS1	356927	-111426
Illinois Natural History Survey Insect Collection	Insect Collection 78791	Animalia	Arthropoda	Insecta	Hymenoptera	Andrenidae	Andrena sonorensis	LaBerge 1967	Andrena	sonorensis	W.E. LaBerge	9/18/76	Not Recorded	Male	Not Recorded	United States	Arizona	Coconino	60 mi E Seligman on Rt 66	353222	-1117522
Colorado Plateau Museum of Arthropod Biodiversity	NAUF4A0007362	Animalia	Arthropoda	Insecta	Hymenoptera	Andrenidae	Andrena striatifrons	Cockerell 1897	Andrena	striatifrons	CPMAB	8/16/10	Mixed Conifer	Meadow	Not Recorded	Yellow Pollinator Cup	United States	Arizona	Coconino	MC2M	353539	-1117306
Colorado Plateau Museum of Arthropod Biodiversity	NAUF4A0088206	Animalia	Arthropoda	Insecta	Hymenoptera	Andrenidae	Andrena tegularis	LaBerge 1967	Andrena	tegularis	CPMAB	7/16/18	Spruce-Fir	Male	Ryobi Bug Vac	United States	Arizona	Coconino	SF2M	353387	-1116511
Colorado Plateau Museum of Arthropod Biodiversity	NAUF4A0085287	Animalia	Arthropoda	Insecta	Hymenoptera	Andrenidae	Andrena w-scripta	Viereck 1904	Andrena	w-scripta	D. Smith	2009-09-09	Desert Shrub	Not Recorded	Pollinator Cup	United States	Arizona	Coconino	DS1	356927	-111426
Colorado Plateau Museum of Arthropod Biodiversity	NAUF4A0006085	Animalia	Arthropoda	Insecta	Hymenoptera	Andrenidae	Andrena w-scripta	Viereck 1904	Andrena	w-scripta	D. Smith	6/20/10	Mixed Conifer	Meadow	Not Recorded	Pollinator Cup	United States	Arizona	Coconino	MC2M	353539	-1117306
Colorado Plateau Museum of Arthropod Biodiversity	NAUF4A0006081	Animalia	Arthropoda	Insecta	Hymenoptera	Andrenidae	Andrena w-scripta	Viereck 1904	Andrena	w-scripta	CPMAB	7/20/10	Mixed Conifer	Meadow	Not Recorded	Yellow Pollinator Cup	United States	Arizona	Coconino	MC2M	353539	-1117306
Colorado Plateau Museum of Arthropod Biodiversity	NAUF4A0006082	Animalia	Arthropoda	Insecta	Hymenoptera	Andrenidae	Andrena w-scripta	Viereck 1904	Andrena	w-scripta	CPMAB	7/20/10	Mixed Conifer	Meadow	Not Recorded	Yellow Pollinator Cup	United States	Arizona	Coconino	MC2M	353539	-1117306
Colorado Plateau Museum of Arthropod Biodiversity	NAUF4A0006083	Animalia	Arthropoda	Insecta	Hymenoptera	Andrenidae	Andrena w-scripta	Viereck 1904	Andrena	w-scripta	CPMAB	7/20/10	Mixed Conifer	Meadow	Not Recorded	Yellow Pollinator Cup	United States	Arizona	Coconino	MC2M	353539	-1117306
Colorado Plateau Museum of Arthropod Biodiversity	NAUF4A0006084	Animalia	Arthropoda	Insecta	Hymenoptera	Andrenidae	Andrena w-scripta	Viereck 1904	Andrena	w-scripta	CPMAB	7/20/10	Mixed Conifer	Meadow	Not Recorded	Yellow Pollinator Cup	United States	Arizona	Coconino	MC2M	353539	-1117306
Colorado Plateau Museum of Arthropod Biodiversity	NAUF4A0006086	Animalia	Arthropoda	Insecta	Hymenoptera	Andrenidae	Andrena w-scripta	Viereck 1904	Andrena	w-scripta	CPMAB	7/20/10	Mixed Conifer	Meadow	Not Recorded	White Pan Trap	United States	Arizona	Coconino	MC2M	353539	-1117306
Colorado Plateau Museum of Arthropod Biodiversity	NAUF4A0006087	Animalia	Arthropoda	Insecta	Hymenoptera	Andrenidae	Andrena w-scripta	Viereck 1904	Andrena	w-scripta	CPMAB	7/20/10	Mixed Conifer	Meadow	Not Recorded	White Pan Trap	United States	Arizona	Coconino	MC2M	353539	-1117306
Colorado Plateau Museum of Arthropod Biodiversity	NAUF4A0006088	Animalia	Arthropoda	Insecta	Hymenoptera	Andrenidae	Andrena w-scripta	Viereck 1904	Andrena	w-scripta	CPMAB	7/20/10	Mixed Conifer	Meadow	Not Recorded	Yellow Pollinator Cup	United States	Arizona	Coconino	MC2M	353539	-1117306
Colorado Plateau Museum of Arthropod Biodiversity	NAUF4A0006090	Animalia	Arthropoda	Insecta	Hymenoptera	Andrenidae	Andrena w-scripta	Viereck 1904	Andrena	w-scripta	CPMAB	7/20/10	Mixed Conifer	Meadow	Not Recorded	Yellow Pollinator Cup	United States	Arizona	Coconino	MC2M	353539	-1117306
Colorado Plateau Museum of Arthropod Biodiversity	NAUF4A0006091	Animalia	Arthropoda	Insecta	Hymenoptera	Andrenidae	Andrena w-scripta	Viereck 1904	Andrena	w-scripta	CPMAB	7/20/10	Mixed Conifer	Meadow	Not Recorded	White Pan Trap	United States	Arizona	Coconino	MC2M	353539	-1117306
Colorado Plateau Museum of Arthropod Biodiversity	NAUF4A0006092	Animalia	Arthropoda	Insecta	Hymenoptera	Andrenidae	Andrena w-scripta	Viereck 1904	Andrena	w-scripta	CPMAB	7/20/10	Mixed Conifer	Meadow	Not Recorded	White Pan Trap	United States	Arizona	Coconino	MC2M	353539	-1117306
Colorado Plateau Museum of Arthropod Biodiversity	NAUF4A0007393	Animalia	Arthropoda	Insecta	Hymenoptera	Andrenidae	Andrena w-scripta	Viereck 1904	Andrena	w-scripta	CPMAB	7/20/10	Mixed Conifer	Meadow	Not Recorded	White Pan Trap	United States	Arizona	Coconino	MC2M	353539	-1117306
Colorado Plateau Museum of Arthropod Biodiversity	NAUF4A0085283	Animalia	Arthropoda	Insecta	Hymenoptera	Andrenidae	Andrena w-scripta	Viereck 1904	Andrena	w-scripta	CPMAB	8/16/10	Mixed Conifer	Meadow	Not Recorded	White Pan Trap	United States	Arizona	Coconino	MC2M	353539	-1117306
Colorado Plateau Museum of Arthropod Biodiversity	NAUF4A0040912	Animalia	Arthropoda	Insecta	Hymenoptera	Andrenidae	Andrena w-scripta	Viereck 1904	Andrena	w-scripta	CPMAB	6/28/11	Mixed Conifer	Meadow	Not Recorded	Pollinator Cup	United States	Arizona	Coconino	MC2M	353539	-1117306
University of Kansas Natural History Museum Entomology Division	1110942	Animalia	Arthropoda	Insecta	Hymenoptera	Andrenidae	Andrena moquiorum	Vierick & Cockerell 1914	Andrena	moquiorum	H. Viereck & T. Cockerell	2002-01-08	Not Recorded	Not Recorded	Not Recorded	United States	Arizona	Coconino	Flagstaff	351981	-1116506
Illinois Natural History Survey Insect Collection	Hymenoptera 6504	Animalia	Arthropoda	Insecta	Hymenoptera	Andrenidae	Andrena pecosana	Cockerell 1913	Andrena	pecosana	Not Recorded	9/20/58	Not Recorded	Not Recorded	Not Recorded	United States	Arizona	Coconino	Flagstaff	351981	-1116506
Illinois Natural History Survey Insect Collection	Insect Collection 114286	Animalia	Arthropoda	Insecta	Hymenoptera	Andrenidae	Andrena striatifrons	Cockerell 1897	Andrena	striatifrons	W.E. LaBerge	4/21/86	Not Recorded	Not Recorded	Not Recorded	United States	Arizona	Coconino	Museum of N. AZ	35235	-111661
Illinois Natural History Survey Insect Collection	Insect Collection 114287	Animalia	Arthropoda	Insecta	Hymenoptera	Andrenidae	Andrena striatifrons	Cockerell 1897	Andrena	striatifrons	W.E. LaBerge	4/21/86	Not Recorded	Not Recorded	Not Recorded	United States	Arizona	Coconino	Museum of N. AZ	35235	-111661
American Museum of Natural History	AMNH_BEE 00027125	Animalia	Arthropoda	Insecta	Hymenoptera	Megachilidae	Anthidiellum notatum gilense	Cockerell 1897	Anthidiellum	notatum	J.S. Asher	7/29/61	Not Recorded	Male	Pollinator Net	United States	Arizona	Coconino	4 mi N of Flagstaff	352561	-1116506
American Museum of Natural History	AMNH_BEE 00027126	Animalia	Arthropoda	Insecta	Hymenoptera	Megachilidae	Anthidiellum notatum gilense	Cockerell 1897	Anthidiellum	notatum	J.S. Asher	7/29/61	Not Recorded	Male	Pollinator Net	United States	Arizona	Coconino	4 mi N of Flagstaff	352561	-1116506
American Museum of Natural History	AMNH_BEE 00027127	Animalia	Arthropoda	Insecta	Hymenoptera	Megachilidae	Anthidiellum notatum gilense	Cockerell 1897	Anthidiellum	notatum	J.S. Asher	7/29/61	Not Recorded	Male	Pollinator Net	United States	Arizona	Coconino	4 mi N of Flagstaff	352561	-1116506
American Museum of Natural History	AMNH_BEE 00027150	Animalia	Arthropoda	Insecta	Hymenoptera	Megachilidae	Anthidiellum notatum gilense	Cockerell 1897	Anthidiellum	notatum	J.S. Asher	7/29/61	Not Recorded	Female	Pollinator Net	United States	Arizona	Coconino	4 mi N of Flagstaff	352561	-1116506
Bee Biology and Systematic Laboratory	KWC0012445	Animalia	Arthropoda	Insecta	Hymenoptera	Megachilidae	Anthidiellum notatum	Latreille 1809	Anthidiellum	notatum	Not Recorded	7/17/86	Not Recorded	Not Recorded	Not Recorded	United States	Arizona	Coconino	Flagstaff	351981	-1116506
Colorado Plateau Museum of Arthropod Biodiversity	NAUF4A0040925	Animalia	Arthropoda	Insecta	Hymenoptera	Megachilidae	Anthidium atripes	Cresson 1879	Anthidium	atripes	T. Griswold	2010-12-05	Desert Shrub	Female	Yellow Pollinator Cup	United States	Arizona	Coconino	DS1	356927	-111426
Colorado Plateau Museum of Arthropod Biodiversity	NAUF4A0007010	Animalia	Arthropoda	Insecta	Hymenoptera	Megachilidae	Anthidium atripes	Cresson 1879	Anthidium	atripes	CPMAB	6/15/11	Desert Grassland	Female	Yellow Pollinator Cup	United States	Arizona	Coconino	DG1	35581	-111656
University of Kansas Natural History Museum Entomology Division	435617	Animalia	Arthropoda	Insecta	Hymenoptera	Megachilidae	Anthidium clypeodentatum	Swenk 1914	Anthidium	clypeodentatum	Not Recorded	6/25/50	Not Recorded	Male	Not Recorded	United States	Arizona	Coconino	San Francisco Mountains	353408	-1116825
Bee Biology and Systematic Laboratory	BBSLID92783	Animalia	Arthropoda	Insecta	Hymenoptera	Megachilidae	Anthidium clypeodentatum	Swenk 1914	Anthidium	clypeodentatum	V.H. Gonzalez	8/23/67	Not Recorded	Not Recorded	Not Recorded	United States	Arizona	Coconino	Flagstaff 14.2 mi N	353827	-1115816
Colorado Plateau Museum of Arthropod Biodiversity	NAUF4A0081518	Animalia	Arthropoda	Insecta	Hymenoptera	Megachilidae	Anthidium clypeodentatum	Swenk 1914	Anthidium	clypeodentatum	T. Griswold	6/19/12	Mixed Conifer	Meadow	Not Recorded	Pollinator Cup	United States	Arizona	Coconino	MC2M	353539	-1117306
Colorado Plateau Museum of Arthropod Biodiversity	NAUF4A0081519	Animalia	Arthropoda	Insecta	Hymenoptera	Megachilidae	Anthidium clypeodentatum	Swenk 1914	Anthidium	clypeodentatum	CPMAB	6/19/12	Ponderosa Pine	Meadow	Not Recorded	Pollinator Cup	United States	Arizona	Coconino	PP5M	354162	-1116716
Colorado Plateau Museum of Arthropod Biodiversity	NAUF4A0041339	Animalia	Arthropoda	Insecta	Hymenoptera	Megachilidae	Anthidium clypeodentatum	Swenk 1914	Anthidium	clypeodentatum	T. Griswold	6/28/12	Ponderosa Pine	Meadow	Female	Pollinator Cup	United States	Arizona	Coconino	PP5M	354162	-1116716
Colorado Plateau Museum of Arthropod Biodiversity	NAUF4A0079394	Animalia	Arthropoda	Insecta	Hymenoptera	Megachilidae	Anthidium clypeodentatum	Swenk 1914	Anthidium	clypeodentatum	T. Griswold	6/28/17	Mixed Conifer	Female	Ryobi Bug Vac	United States	Arizona	Coconino	MC4M	353543	-111732
Illinois Natural History Survey Insect Collection	Insect Collection 410052	Animalia	Arthropoda	Insecta	Hymenoptera	Megachilidae	Anthidium clypeodentatum	Swenk 1914	Anthidium	clypeodentatum	W.E. LaBerge	Not Recorded	Not Recorded	Not Recorded	Not Recorded	United States	Arizona	Coconino	Humphrey's Peak	35346	-111678
Colorado Plateau Museum of Arthropod Biodiversity	NAUF4A0040916	Animalia	Arthropoda	Insecta	Hymenoptera	Megachilidae	Anthidium cockerelli	Schwarz 1928	Anthidium	cockerelli	T. Griswold	2011-01-06	Ponderosa Pine	Meadow	Not Recorded	Yellow Pollinator Cup	United States	Arizona	Coconino	PP5M	354162	-1116716
Colorado Plateau Museum of Arthropod Biodiversity	NAUF4A0057224	Animalia	Arthropoda	Insecta	Hymenoptera	Megachilidae	Anthidium cockerelli	Schwarz 1928	Anthidium	cockerelli	T. Griswold	2012-07-05	Desert Shrub	Not Recorded	Pollinator Cup	United States	Arizona	Coconino	DS1	356927	-111426
University of Kansas Natural History Museum Entomology Division	436008	Animalia	Arthropoda	Insecta	Hymenoptera	Megachilidae	Anthidium duomarginatum	Gonzalez & Griswold 2012	Anthidium	duomarginatum	V.H. Gonzalez	6/25/50	Not Recorded	Not Recorded	Not Recorded	United States	Arizona	Coconino	San Francisco Mountains	353408	-1116825
University of Kansas Natural History Museum Entomology Division	787678	Animalia	Arthropoda	Insecta	Hymenoptera	Megachilidae	Anthidium duomarginatum	Gonzalez & Griswold 2012	Anthidium	duomarginatum	V.H. Gonzalez	6/25/50	Not Recorded	Not Recorded	Not Recorded	United States	Arizona	Coconino	San Francisco Mountains	353408	-1116825
University of Kansas Natural History Museum Entomology Division	435996	Animalia	Arthropoda	Insecta	Hymenoptera	Megachilidae	Anthidium duomarginatum	Gonzalez & Griswold 2012	Anthidium	duomarginatum	V.H. Gonzalez	6/26/50	Not Recorded	Not Recorded	Not Recorded	United States	Arizona	Coconino	Flagstaff	351981	-1116506
Colorado Plateau Museum of Arthropod Biodiversity	NAUF4A0082639	Animalia	Arthropoda	Insecta	Hymenoptera	Megachilidae	Anthidium duomarginatum	Gonzalez & Griswold 2012	Anthidium	duomarginatum	T. Griswold	6/28/11	Desert Grassland	Male	White Pollinator Cup	United States	Arizona	Coconino	DG1	35581	-111656
Colorado Plateau Museum of Arthropod Biodiversity	NAUF4A0041327	Animalia	Arthropoda	Insecta	Hymenoptera	Megachilidae	Anthidium duomarginatum	Gonzalez & Griswold 2012	Anthidium	duomarginatum	T. Griswold	6/28/11	Ponderosa Pine	Meadow	Female	Pollinator Cup	United States	Arizona	Coconino	PP5M	354162	-1116716
Colorado Plateau Museum of Arthropod Biodiversity	NAUF4A0041328	Animalia	Arthropoda	Insecta	Hymenoptera	Megachilidae	Anthidium duomarginatum	Gonzalez & Griswold 2012	Anthidium	duomarginatum	T. Griswold	6/28/11	Ponderosa Pine	Meadow	Female	Pollinator Cup	United States	Arizona	Coconino	PP5M	354162	-1116716
Colorado Plateau Museum of Arthropod Biodiversity	NAUF4A0041331	Animalia	Arthropoda	Insecta	Hymenoptera	Megachilidae	Anthidium duomarginatum	Gonzalez & Griswold 2012	Anthidium	duomarginatum	T. Griswold	6/28/11	Ponderosa Pine	Meadow	Female	Pollinator Cup	United States	Arizona	Coconino	PP5M	354162	-1116716
Colorado Plateau Museum of Arthropod Biodiversity	NAUF4A0041334	Animalia	Arthropoda	Insecta	Hymenoptera	Megachilidae	Anthidium duomarginatum	Gonzalez & Griswold 2012	Anthidium	duomarginatum	T. Griswold	6/28/11	Ponderosa Pine	Meadow	Female	Pollinator Cup	United States	Arizona	Coconino	PP5M	354162	-1116716
Colorado Plateau Museum of Arthropod Biodiversity	NAUF4A0041336	Animalia	Arthropoda	Insecta	Hymenoptera	Megachilidae	Anthidium duomarginatum	Gonzalez & Griswold 2012	Anthidium	duomarginatum	T. Griswold	6/28/11	Ponderosa Pine	Meadow	Female	Pollinator Cup	United States	Arizona	Coconino	PP5M	354162	-1116716
Colorado Plateau Museum of Arthropod Biodiversity	NAUF4A0041337	Animalia	Arthropoda	Insecta	Hymenoptera	Megachilidae	Anthidium duomarginatum	Gonzalez & Griswold 2012	Anthidium	duomarginatum	T. Griswold	6/28/11	Not Recorded	Not Recorded	White Pollinator Cup	United States	Arizona	Coconino	PP5M	354162	-1116716
Colorado Plateau Museum of Arthropod Biodiversity	NAUF4A0041343	Animalia	Arthropoda	Insecta	Hymenoptera	Megachilidae	Anthidium duomarginatum	Gonzalez & Griswold 2012	Anthidium	duomarginatum	T. Griswold	6/28/11	Ponderosa Pine	Meadow	Female	Pollinator Cup	United States	Arizona	Coconino	PP5M	354162	-1116716
Colorado Plateau Museum of Arthropod Biodiversity	NAUF4A0041367	Animalia	Arthropoda	Insecta	Hymenoptera	Megachilidae	Anthidium duomarginatum	Gonzalez & Griswold 2012	Anthidium	duomarginatum	T. Griswold	6/28/11	Ponderosa Pine	Meadow	Female	Pollinator Cup	United States	Arizona	Coconino	PP5M	354162	-1116716
Illinois Natural History Survey Insect Collection	Insect Collection 407812	Animalia	Arthropoda	Insecta	Hymenoptera	Megachilidae	Anthidium emarginatum	Say 1824	Anthidium	emarginatum	Not Recorded	6/25/50	Not Recorded	Not Recorded	Not Recorded	United States	Arizona	Coconino	San Francisco Mountains	35341	-111683
Illinois Natural History Survey Insect Collection	Insect Collection 407817	Animalia	Arthropoda	Insecta	Hymenoptera	Megachilidae	Anthidium emarginatum	Say 1824	Anthidium	emarginatum	Not Recorded	6/25/61	Not Recorded	Not Recorded	Not Recorded	United States	Arizona	Coconino	E. side Flagstaff	352131	-1115831
Illinois Natural History Survey Insect Collection	Insect Collection 407795	Animalia	Arthropoda	Insecta	Hymenoptera	Megachilidae	Anthidium emarginatum	Say 1824	Anthidium	emarginatum	E.R. Jaycox	7/29/61	Not Recorded	Not Recorded	Not Recorded	United States	Arizona	Coconino	5 mi N of Flagstaff	352604	-1116526
University of Kansas Natural History Museum Entomology Division	447102	Animalia	Arthropoda	Insecta	Hymenoptera	Megachilidae	Anthidium illustre	Cresson 1879	Anthidium	illustre	Not Recorded	6/26/50	Not Recorded	Not Recorded	Not Recorded	United States	Arizona	Coconino	Flagstaff	351981	-1116506
Colorado Plateau Museum of Arthropod Biodiversity	NAUF4A0041402	Animalia	Arthropoda	Insecta	Hymenoptera	Megachilidae	Anthidium illustre	Cresson 1879	Anthidium	illustre	T. Griswold	6/28/11	Pinyon-Juniper	Female	Pollinator Cup	United States	Arizona	Coconino	PJ8	35514	-1116232
Colorado Plateau Museum of Arthropod Biodiversity	NAUF4A0082930	Animalia	Arthropoda	Insecta	Hymenoptera	Megachilidae	Anthidium illustre	Cresson 1879	Anthidium	illustre	T. Griswold	6/28/11	Pinyon-Juniper	Female	Pollinator Cup	United States	Arizona	Coconino	PJ8	35514	-1116232
Colorado Plateau Museum of Arthropod Biodiversity	NAUF4A0041330	Animalia	Arthropoda	Insecta	Hymenoptera	Megachilidae	Anthidium illustre	Cresson 1879	Anthidium	illustre	T. Griswold	6/28/11	Ponderosa Pine	Meadow	Female	Pollinator Cup	United States	Arizona	Coconino	PP5M	354162	-1116716
Colorado Plateau Museum of Arthropod Biodiversity	NAUF4A0041349	Animalia	Arthropoda	Insecta	Hymenoptera	Megachilidae	Anthidium illustre	Cresson 1879	Anthidium	illustre	T. Griswold	6/28/11	Ponderosa Pine	Meadow	Female	Pollinator Cup	United States	Arizona	Coconino	PP5M	354162	-1116716
Colorado Plateau Museum of Arthropod Biodiversity	NAUF4A0041350	Animalia	Arthropoda	Insecta	Hymenoptera	Megachilidae	Anthidium illustre	Cresson 1879	Anthidium	illustre	T. Griswold	6/28/11	Ponderosa Pine	Meadow	Female	Pollinator Cup	United States	Arizona	Coconino	PP5M	354162	-1116716
Colorado Plateau Museum of Arthropod Biodiversity	NAUF4A0040555	Animalia	Arthropoda	Insecta	Hymenoptera	Megachilidae	Anthidium illustre	Cresson 1879	Anthidium	illustre	T. Griswold	6/19/12	Ponderosa Pine	Meadow	Not Recorded	Pollinator Cup	United States	Arizona	Coconino	PP5M	354162	-1116716
Colorado Plateau Museum of Arthropod Biodiversity	NAUF4A0081512	Animalia	Arthropoda	Insecta	Hymenoptera	Megachilidae	Anthidium illustre	Cresson 1879	Anthidium	illustre	T. Griswold	6/19/12	Ponderosa Pine	Meadow	Not Recorded	Pollinator Cup	United States	Arizona	Coconino	PP5M	354162	-1116716
Museum of Northern Arizona	Not recorded	Animalia	Arthropoda	Insecta	Hymenoptera	Megachilidae	Anthidium maculifrons	Smith 1854	Anthidium	maculifrons	J.S. Asher	5/23/17	Bottom of ravine	Female	Pitfall Trap	United States	Arizona	Coconino	Walnut Canyon National Monument	351716	-1115139
University of Kansas Natural History Museum Entomology Division	448259	Animalia	Arthropoda	Insecta	Hymenoptera	Megachilidae	Anthidium maculosum	Cresson 1878	Anthidium	maculosum	Not Recorded	6/25/50	Not Recorded	Not Recorded	Not Recorded	United States	Arizona	Coconino	San Francisco Mountains	353408	-1116825
Colorado Plateau Museum of Arthropod Biodiversity	NAUF4A0082644	Animalia	Arthropoda	Insecta	Hymenoptera	Megachilidae	Anthidium maculosum	Cresson 1878	Anthidium	maculosum	CPMAB	9/29/79	Not Recorded	Not Recorded	Pollinator Cup	United States	Arizona	Coconino	Sunset Crater	353642	-1115033
Colorado Plateau Museum of Arthropod Biodiversity	NAUF4A0082640	Animalia	Arthropoda	Insecta	Hymenoptera	Megachilidae	Anthidium maculosum	Cresson 1878	Anthidium	maculosum	CPMAB	9/15/95	Mtn Shrub	Not Recorded	Pollinator Cup	United States	Arizona	Coconino	Base of Mt. Elden	354265	-1118199
Colorado Plateau Museum of Arthropod Biodiversity	NAUF4A0088244	Animalia	Arthropoda	Insecta	Hymenoptera	Megachilidae	Anthidium maculosum	Cresson 1878	Anthidium	maculosum	CPMAB	7/20/10	Pinyon-Juniper	Not Recorded	Pollinator Cup	United States	Arizona	Coconino	PJ8	35514	-1116232
Colorado Plateau Museum of Arthropod Biodiversity	NAUF4A0088243	Animalia	Arthropoda	Insecta	Hymenoptera	Megachilidae	Anthidium maculosum	Cresson 1878	Anthidium	maculosum	CPMAB	8/16/10	Pinyon-Juniper	Not Recorded	Pollinator Cup	United States	Arizona	Coconino	PJ8	35514	-1116232
Colorado Plateau Museum of Arthropod Biodiversity	NAUF4A0040928	Animalia	Arthropoda	Insecta	Hymenoptera	Megachilidae	Anthidium maculosum	Cresson 1878	Anthidium	maculosum	T. Griswold	10/22/10	Pinyon-Juniper	Female	White Pollinator Cup	United States	Arizona	Coconino	PJ8	35514	-1116232
Colorado Plateau Museum of Arthropod Biodiversity	NAUF4A0082643	Animalia	Arthropoda	Insecta	Hymenoptera	Megachilidae	Anthidium maculosum	Cresson 1878	Anthidium	maculosum	K.R. Wetherill	2016-09-08	Ponderosa Pine	Female	Pollinator Cup	United States	Arizona	Coconino	Ken1A	354263	-1118199
Colorado Plateau Museum of Arthropod Biodiversity	NAUF4A0089081	Animalia	Arthropoda	Insecta	Hymenoptera	Megachilidae	Anthidium maculosum	Cresson 1878	Anthidium	maculosum	L. McCabe	2019-05-07	Not Recorded	Not Recorded	Pollinator Net	United States	Arizona	Coconino	Not Recorded	35277	-1116061
Colorado Plateau Museum of Arthropod Biodiversity	NAUF4A0089101	Animalia	Arthropoda	Insecta	Hymenoptera	Megachilidae	Anthidium maculosum	Cresson 1878	Anthidium	maculosum	L. McCabe	2019-05-07	Not Recorded	Not Recorded	Pollinator Net	United States	Arizona	Coconino	Not Recorded	352311	-1116167
Colorado Plateau Museum of Arthropod Biodiversity	NAUF4A0089389	Animalia	Arthropoda	Insecta	Hymenoptera	Megachilidae	Anthidium maculosum	Cresson 1878	Anthidium	maculosum	L. McCabe	2019-05-07	Not Recorded	Not Recorded	Pollinator Net	United States	Arizona	Coconino	Not Recorded	35227	-1116061
Colorado Plateau Museum of Arthropod Biodiversity	NAUF4A0089421	Animalia	Arthropoda	Insecta	Hymenoptera	Megachilidae	Anthidium maculosum	Cresson 1878	Anthidium	maculosum	D. Smith	8/16/19	Not Recorded	Not Recorded	Pollinator Net	United States	Arizona	Coconino	Not Recorded	353246	-1117063
Illinois Natural History Survey Insect Collection	Insect Collection 409422	Animalia	Arthropoda	Insecta	Hymenoptera	Megachilidae	Anthidium maculosum	Cresson 1878	Anthidium	maculosum	Not Recorded	Not Recorded	Not Recorded	Not Recorded	Not Recorded	United States	Arizona	Coconino	Humphrey's Peak	35346	-111678
University of Kansas Natural History Museum Entomology Division	448396	Animalia	Arthropoda	Insecta	Hymenoptera	Megachilidae	Anthidium mormonum	Cresson 1878	Anthidium	mormonum	Not Recorded	2009-10-06	Not Recorded	Not Recorded	Not Recorded	United States	Arizona	Coconino	Flagstaff	351981	-1116506
American Museum of Natural History	AMNH_BEE 00191964	Animalia	Arthropoda	Insecta	Hymenoptera	Megachilidae	Anthidium mormonum	Cresson 1878	Anthidium	mormonum	W.E. LaBerge & E.R. Jaycox	8/15/34	Not Recorded	Male	Pollinator Net	United States	Arizona	Coconino	San Francisco Mountains	35331	-111709
University of Kansas Natural History Museum Entomology Division	448353	Animalia	Arthropoda	Insecta	Hymenoptera	Megachilidae	Anthidium mormonum	Cresson 1878	Anthidium	mormonum	Not Recorded	6/25/50	Not Recorded	Not Recorded	Not Recorded	United States	Arizona	Coconino	San Francisco Mountains	353408	-1116825
University of Kansas Natural History Museum Entomology Division	448354	Animalia	Arthropoda	Insecta	Hymenoptera	Megachilidae	Anthidium mormonum	Cresson 1878	Anthidium	mormonum	Not Recorded	6/25/50	Not Recorded	Not Recorded	Not Recorded	United States	Arizona	Coconino	San Francisco Mountains	353408	-1116825
University of Kansas Natural History Museum Entomology Division	448355	Animalia	Arthropoda	Insecta	Hymenoptera	Megachilidae	Anthidium mormonum	Cresson 1878	Anthidium	mormonum	Not Recorded	6/25/50	Not Recorded	Not Recorded	Not Recorded	United States	Arizona	Coconino	San Francisco Mountains	353408	-1116825
University of Kansas Natural History Museum Entomology Division	448356	Animalia	Arthropoda	Insecta	Hymenoptera	Megachilidae	Anthidium mormonum	Cresson 1878	Anthidium	mormonum	Not Recorded	6/25/50	Not Recorded	Not Recorded	Not Recorded	United States	Arizona	Coconino	San Francisco Mountains	353408	-1116825
University of Kansas Natural History Museum Entomology Division	448357	Animalia	Arthropoda	Insecta	Hymenoptera	Megachilidae	Anthidium mormonum	Cresson 1878	Anthidium	mormonum	Not Recorded	6/25/50	Not Recorded	Not Recorded	Not Recorded	United States	Arizona	Coconino	San Francisco Mountains	353408	-1116825
University of Kansas Natural History Museum Entomology Division	448358	Animalia	Arthropoda	Insecta	Hymenoptera	Megachilidae	Anthidium mormonum	Cresson 1878	Anthidium	mormonum	Not Recorded	6/25/50	Not Recorded	Not Recorded	Not Recorded	United States	Arizona	Coconino	San Francisco Mountains	353408	-1116825
University of Kansas Natural History Museum Entomology Division	448359	Animalia	Arthropoda	Insecta	Hymenoptera	Megachilidae	Anthidium mormonum	Cresson 1878	Anthidium	mormonum	Not Recorded	6/25/50	Not Recorded	Not Recorded	Not Recorded	United States	Arizona	Coconino	San Francisco Mountains	353408	-1116825
University of Kansas Natural History Museum Entomology Division	448360	Animalia	Arthropoda	Insecta	Hymenoptera	Megachilidae	Anthidium mormonum	Cresson 1878	Anthidium	mormonum	Not Recorded	6/25/50	Not Recorded	Not Recorded	Not Recorded	United States	Arizona	Coconino	San Francisco Mountains	353408	-1116825
University of Kansas Natural History Museum Entomology Division	448361	Animalia	Arthropoda	Insecta	Hymenoptera	Megachilidae	Anthidium mormonum	Cresson 1878	Anthidium	mormonum	Not Recorded	6/25/50	Not Recorded	Not Recorded	Not Recorded	United States	Arizona	Coconino	San Francisco Mountains	353408	-1116825
University of Kansas Natural History Museum Entomology Division	448362	Animalia	Arthropoda	Insecta	Hymenoptera	Megachilidae	Anthidium mormonum	Cresson 1878	Anthidium	mormonum	Not Recorded	6/25/50	Not Recorded	Not Recorded	Not Recorded	United States	Arizona	Coconino	San Francisco Mountains	353408	-1116825
University of Kansas Natural History Museum Entomology Division	448363	Animalia	Arthropoda	Insecta	Hymenoptera	Megachilidae	Anthidium mormonum	Cresson 1878	Anthidium	mormonum	Not Recorded	6/25/50	Not Recorded	Not Recorded	Not Recorded	United States	Arizona	Coconino	San Francisco Mountains	353408	-1116825
University of Kansas Natural History Museum Entomology Division	448364	Animalia	Arthropoda	Insecta	Hymenoptera	Megachilidae	Anthidium mormonum	Cresson 1878	Anthidium	mormonum	Not Recorded	6/25/50	Not Recorded	Not Recorded	Not Recorded	United States	Arizona	Coconino	San Francisco Mountains	353408	-1116825
University of Kansas Natural History Museum Entomology Division	448365	Animalia	Arthropoda	Insecta	Hymenoptera	Megachilidae	Anthidium mormonum	Cresson 1878	Anthidium	mormonum	Not Recorded	6/25/50	Not Recorded	Not Recorded	Not Recorded	United States	Arizona	Coconino	San Francisco Mountains	353408	-1116825
University of Kansas Natural History Museum Entomology Division	448366	Animalia	Arthropoda	Insecta	Hymenoptera	Megachilidae	Anthidium mormonum	Cresson 1878	Anthidium	mormonum	Not Recorded	6/25/50	Not Recorded	Not Recorded	Not Recorded	United States	Arizona	Coconino	San Francisco Mountains	353408	-1116825
University of Kansas Natural History Museum Entomology Division	448367	Animalia	Arthropoda	Insecta	Hymenoptera	Megachilidae	Anthidium mormonum	Cresson 1878	Anthidium	mormonum	Not Recorded	6/25/50	Not Recorded	Not Recorded	Not Recorded	United States	Arizona	Coconino	San Francisco Mountains	353408	-1116825
University of Kansas Natural History Museum Entomology Division	448368	Animalia	Arthropoda	Insecta	Hymenoptera	Megachilidae	Anthidium mormonum	Cresson 1878	Anthidium	mormonum	Not Recorded	6/25/50	Not Recorded	Not Recorded	Not Recorded	United States	Arizona	Coconino	San Francisco Mountains	353408	-1116825
University of Kansas Natural History Museum Entomology Division	448369	Animalia	Arthropoda	Insecta	Hymenoptera	Megachilidae	Anthidium mormonum	Cresson 1878	Anthidium	mormonum	Not Recorded	6/25/50	Not Recorded	Not Recorded	Not Recorded	United States	Arizona	Coconino	San Francisco Mountains	353408	-1116825
University of Kansas Natural History Museum Entomology Division	448392	Animalia	Arthropoda	Insecta	Hymenoptera	Megachilidae	Anthidium mormonum	Cresson 1878	Anthidium	mormonum	Not Recorded	6/25/50	Not Recorded	Not Recorded	Not Recorded	United States	Arizona	Coconino	San Francisco Mountains	353408	-1116825
American Museum of Natural History	AMNH_BEE 00191966	Animalia	Arthropoda	Insecta	Hymenoptera	Megachilidae	Anthidium mormonum	Cresson 1878	Anthidium	mormonum	W.E. LaBerge & E.R. Jaycox	6/25/50	Not Recorded	Male	Pollinator Net	United States	Arizona	Coconino	San Francisco Mountains	353408	-1116825
American Museum of Natural History	AMNH_BEE 00192022	Animalia	Arthropoda	Insecta	Hymenoptera	Megachilidae	Anthidium mormonum	Cresson 1878	Anthidium	mormonum	W.E. LaBerge & E.R. Jaycox	6/25/50	Not Recorded	Female	Pollinator Net	United States	Arizona	Coconino	San Francisco Mountains	353408	-1116825
Illinois Natural History Survey Insect Collection	Insect Collection 401258	Animalia	Arthropoda	Insecta	Hymenoptera	Megachilidae	Anthidium mormonum	Cresson 1878	Anthidium	mormonum	W.E. LaBerge & E.R. Jaycox	6/25/50	Not Recorded	Not Recorded	Not Recorded	United States	Arizona	Coconino	San Francisco Mountains	35341	-111683
Illinois Natural History Survey Insect Collection	Insect Collection 401259	Animalia	Arthropoda	Insecta	Hymenoptera	Megachilidae	Anthidium mormonum	Cresson 1878	Anthidium	mormonum	W.E. LaBerge & E.R. Jaycox	6/25/50	Not Recorded	Not Recorded	Not Recorded	United States	Arizona	Coconino	San Francisco Mountains	35341	-111683
Illinois Natural History Survey Insect Collection	Insect Collection 401260	Animalia	Arthropoda	Insecta	Hymenoptera	Megachilidae	Anthidium mormonum	Cresson 1878	Anthidium	mormonum	W.E. LaBerge & E.R. Jaycox	6/25/50	Not Recorded	Not Recorded	Not Recorded	United States	Arizona	Coconino	San Francisco Mountains	35341	-111683
Illinois Natural History Survey Insect Collection	Insect Collection 401261	Animalia	Arthropoda	Insecta	Hymenoptera	Megachilidae	Anthidium mormonum	Cresson 1878	Anthidium	mormonum	W.E. LaBerge & E.R. Jaycox	6/25/50	Not Recorded	Not Recorded	Not Recorded	United States	Arizona	Coconino	San Francisco Mountains	35341	-111683
Illinois Natural History Survey Insect Collection	Insect Collection 401262	Animalia	Arthropoda	Insecta	Hymenoptera	Megachilidae	Anthidium mormonum	Cresson 1878	Anthidium	mormonum	W.E. LaBerge & E.R. Jaycox	6/25/50	Not Recorded	Not Recorded	Not Recorded	United States	Arizona	Coconino	San Francisco Mountains	35341	-111683
Illinois Natural History Survey Insect Collection	Insect Collection 401263	Animalia	Arthropoda	Insecta	Hymenoptera	Megachilidae	Anthidium mormonum	Cresson 1878	Anthidium	mormonum	W.E. LaBerge & E.R. Jaycox	6/25/50	Not Recorded	Not Recorded	Not Recorded	United States	Arizona	Coconino	San Francisco Mountains	35341	-111683
Illinois Natural History Survey Insect Collection	Insect Collection 401264	Animalia	Arthropoda	Insecta	Hymenoptera	Megachilidae	Anthidium mormonum	Cresson 1878	Anthidium	mormonum	W.E. LaBerge & E.R. Jaycox	6/25/50	Not Recorded	Not Recorded	Not Recorded	United States	Arizona	Coconino	San Francisco Mountains	35341	-111683
American Museum of Natural History	AMNH_BEE 00191968	Animalia	Arthropoda	Insecta	Hymenoptera	Megachilidae	Anthidium mormonum	Cresson 1878	Anthidium	mormonum	W.E. LaBerge & E.R. Jaycox	7/29/61	Not Recorded	Female	Pollinator Net	United States	Arizona	Coconino	4 mi N of Flagstaff	352561	-1116506
American Museum of Natural History	AMNH_BEE 00191969	Animalia	Arthropoda	Insecta	Hymenoptera	Megachilidae	Anthidium mormonum	Cresson 1878	Anthidium	mormonum	W.E. LaBerge & E.R. Jaycox	7/29/61	Not Recorded	Female	Pollinator Net	United States	Arizona	Coconino	4 mi N of Flagstaff	352561	-1116506
Colorado Plateau Museum of Arthropod Biodiversity	NAUF4A0040965	Animalia	Arthropoda	Insecta	Hymenoptera	Megachilidae	Anthidium mormonum	Cresson 1878	Anthidium	mormonum	K.R. Wetherill	2007-06-09	Ponderosa Pine	Meadow	Not Recorded	Pollinator Cup	United States	Arizona	Coconino	PP5M	354162	-1116716
Colorado Plateau Museum of Arthropod Biodiversity	NAUF4A0040966	Animalia	Arthropoda	Insecta	Hymenoptera	Megachilidae	Anthidium mormonum	Cresson 1878	Anthidium	mormonum	K.R. Wetherill	2007-06-09	Ponderosa Pine	Meadow	Not Recorded	Pollinator Cup	United States	Arizona	Coconino	PP5M	354162	-1116716
Colorado Plateau Museum of Arthropod Biodiversity	NAUF4A0040967	Animalia	Arthropoda	Insecta	Hymenoptera	Megachilidae	Anthidium mormonum	Cresson 1878	Anthidium	mormonum	K.R. Wetherill	2009-11-08	Ponderosa Pine	Meadow	Not Recorded	Pollinator Cup	United States	Arizona	Coconino	PP5M	354162	-1116716
Colorado Plateau Museum of Arthropod Biodiversity	NAUF4A0041317	Animalia	Arthropoda	Insecta	Hymenoptera	Megachilidae	Anthidium mormonum	Cresson 1878	Anthidium	mormonum	T. Griswold	6/28/11	Ponderosa Pine	Meadow	Not Recorded	Pollinator Cup	United States	Arizona	Coconino	PP5M	354162	-1116716
Colorado Plateau Museum of Arthropod Biodiversity	NAUF4A0041332	Animalia	Arthropoda	Insecta	Hymenoptera	Megachilidae	Anthidium mormonum	Cresson 1878	Anthidium	mormonum	T. Griswold	6/28/11	Ponderosa Pine	Meadow	Not Recorded	Pollinator Cup	United States	Arizona	Coconino	PP5M	354162	-1116716
Colorado Plateau Museum of Arthropod Biodiversity	NAUF4A0088279	Animalia	Arthropoda	Insecta	Hymenoptera	Megachilidae	Anthidium mormonum	Cresson 1878	Anthidium	mormonum	CPMAB	6/19/12	Mixed Conifer	Meadow	Not Recorded	Pollinator Cup	United States	Arizona	Coconino	MC2M	353539	-1117306
Colorado Plateau Museum of Arthropod Biodiversity	NAUF4A0040324	Animalia	Arthropoda	Insecta	Hymenoptera	Megachilidae	Anthidium mormonum	Cresson 1878	Anthidium	mormonum	T. Griswold	6/19/12	Ponderosa Pine	Meadow	Not Recorded	Pollinator Cup	United States	Arizona	Coconino	PP5M	354162	-1116716
Colorado Plateau Museum of Arthropod Biodiversity	NAUF4A0081520	Animalia	Arthropoda	Insecta	Hymenoptera	Megachilidae	Anthidium mormonum	Cresson 1878	Anthidium	mormonum	T. Griswold	6/19/12	Ponderosa Pine	Meadow	Not Recorded	Pollinator Cup	United States	Arizona	Coconino	PP5M	354162	-1116716
Colorado Plateau Museum of Arthropod Biodiversity	NAUF4A0057173	Animalia	Arthropoda	Insecta	Hymenoptera	Megachilidae	Anthidium palmarum	Cockerell 1904	Anthidium	palmarum	T. Griswold	5/17/12	Desert Shrub	Not Recorded	Pollinator Cup	United States	Arizona	Coconino	DS1	356927	-111426
American Museum of Natural History	AMNH_BEE 00169835	Animalia	Arthropoda	Insecta	Hymenoptera	Megachilidae	Anthidium porterae	Cockerell 1900	Anthidium	porterae	H. F. Schwarz	8/18/34	Not Recorded	Male	Pollinator Net	United States	Arizona	Coconino	Walnut Canyon National Monument	35201	-1114225
University of Kansas Natural History Museum Entomology Division	446620	Animalia	Arthropoda	Insecta	Hymenoptera	Megachilidae	Anthidium porterae	Cockerell 1900	Anthidium	porterae	Not Recorded	6/25/50	Not Recorded	Not Recorded	Not Recorded	United States	Arizona	Coconino	San Francisco Mountains	353408	-1116825
Colorado Plateau Museum of Arthropod Biodiversity	NAUF4A0041319	Animalia	Arthropoda	Insecta	Hymenoptera	Megachilidae	Anthidium porterae	Cockerell 1900	Anthidium	porterae	T. Griswold	2009-11-08	Desert Grassland	Male	Pollinator Cup	United States	Arizona	Coconino	DG1	35581	-111656
Colorado Plateau Museum of Arthropod Biodiversity	NAUF4A0041320	Animalia	Arthropoda	Insecta	Hymenoptera	Megachilidae	Anthidium porterae	Cockerell 1900	Anthidium	porterae	T. Griswold	6/28/11	Ponderosa Pine	Meadow	Female	Pollinator Cup	United States	Arizona	Coconino	PP5M	354162	-1116716
Colorado Plateau Museum of Arthropod Biodiversity	NAUF4A0041348	Animalia	Arthropoda	Insecta	Hymenoptera	Megachilidae	Anthidium porterae	Cockerell 1900	Anthidium	porterae	T. Griswold	6/28/11	Ponderosa Pine	Meadow	Female	Pollinator Cup	United States	Arizona	Coconino	PP5M	354162	-1116716
Colorado Plateau Museum of Arthropod Biodiversity	NAUF4A0041271	Animalia	Arthropoda	Insecta	Hymenoptera	Megachilidae	Anthidium porterae	Cockerell 1900	Anthidium	porterae	T. Griswold	8/25/11	Pinyon-Juniper	Female	Pollinator Cup	United States	Arizona	Coconino	PJ8	35514	-1116232
Colorado Plateau Museum of Arthropod Biodiversity	NAUF4A0057001	Animalia	Arthropoda	Insecta	Hymenoptera	Megachilidae	Anthidium porterae	Cockerell 1900	Anthidium	porterae	T. Griswold	8/25/11	Ponderosa Pine	Meadow	Female	Pollinator Cup	United States	Arizona	Coconino	PP5M	354162	-1116716
Colorado Plateau Museum of Arthropod Biodiversity	NAUF4A0040309	Animalia	Arthropoda	Insecta	Hymenoptera	Megachilidae	Anthidium porterae	Cockerell 1900	Anthidium	porterae	T. Griswold	6/19/12	Ponderosa Pine	Meadow	Not Recorded	Pollinator Cup	United States	Arizona	Coconino	PP5M	354162	-1116716
Colorado Plateau Museum of Arthropod Biodiversity	NAUF4A0081513	Animalia	Arthropoda	Insecta	Hymenoptera	Megachilidae	Anthidium porterae	Cockerell 1900	Anthidium	porterae	T. Griswold	6/19/12	Ponderosa Pine	Meadow	Not Recorded	Pollinator Cup	United States	Arizona	Coconino	PP5M	354162	-1116716
Colorado Plateau Museum of Arthropod Biodiversity	NAUF4A0081514	Animalia	Arthropoda	Insecta	Hymenoptera	Megachilidae	Anthidium porterae	Cockerell 1900	Anthidium	porterae	T. Griswold	6/19/12	Ponderosa Pine	Meadow	Not Recorded	Pollinator Cup	United States	Arizona	Coconino	PP5M	354162	-1116716
Colorado Plateau Museum of Arthropod Biodiversity	NAUF4A0081516	Animalia	Arthropoda	Insecta	Hymenoptera	Megachilidae	Anthidium porterae	Cockerell 1900	Anthidium	porterae	T. Griswold	6/19/12	Ponderosa Pine	Meadow	Not Recorded	Pollinator Cup	United States	Arizona	Coconino	PP5M	354162	-1116716
Colorado Plateau Museum of Arthropod Biodiversity	NAUF4A0081517	Animalia	Arthropoda	Insecta	Hymenoptera	Megachilidae	Anthidium porterae	Cockerell 1900	Anthidium	porterae	T. Griswold	6/19/12	Ponderosa Pine	Meadow	Not Recorded	Pollinator Cup	United States	Arizona	Coconino	PP5M	354162	-1116716
Colorado Plateau Museum of Arthropod Biodiversity	NAUF4A0056985	Animalia	Arthropoda	Insecta	Hymenoptera	Megachilidae	Anthidium porterae	Cockerell 1900	Anthidium	porterae	T. Griswold	8/20/12	Desert Grassland	Female	Pollinator Cup	United States	Arizona	Coconino	DG1	35581	-111656
Colorado Plateau Museum of Arthropod Biodiversity	NAUF4A0040860	Animalia	Arthropoda	Insecta	Hymenoptera	Megachilidae	Anthidium porterae	Cockerell 1900	Anthidium	porterae	T. Griswold	7/25/14	Pinyon-Juniper	Female	Pollinator Cup	United States	Arizona	Coconino	PJ8	35514	-1116232
Colorado Plateau Museum of Arthropod Biodiversity	NAUF4A0085001	Animalia	Arthropoda	Insecta	Hymenoptera	Megachilidae	Anthidium schwarzi	M.S. Jaycox	Anthidium	schwarzi	T. Griswold	5/28/09	Desert Grassland	Female	Pollinator Cup	United States	Arizona	Coconino	DG1	35581	-111656
Colorado Plateau Museum of Arthropod Biodiversity	NAUF4A0000528	Animalia	Arthropoda	Insecta	Hymenoptera	Apidae	Anthophora affabilis	Cresson 1878	Anthophora	affabilis	CPMAB	2010-12-05	Desert Grassland	Female	Yellow Pollinator Cup	United States	Arizona	Coconino	DG1	35581	-111656
Colorado Plateau Museum of Arthropod Biodiversity	NAUF4A0007446	Animalia	Arthropoda	Insecta	Hymenoptera	Apidae	Anthophora affabilis	Cresson 1878	Anthophora	affabilis	CPMAB	2010-12-05	Desert Grassland	Female	White Pollinator Cup	United States	Arizona	Coconino	DG1	35581	-111656
Colorado Plateau Museum of Arthropod Biodiversity	NAUF4A0082746	Animalia	Arthropoda	Insecta	Hymenoptera	Apidae	Anthophora affabilis	Cresson 1878	Anthophora	affabilis	CPMAB	2010-12-05	Desert Grassland	Male	yellow pollinator cup	United States	Arizona	Coconino	DG1	35581	-111656
Colorado Plateau Museum of Arthropod Biodiversity	NAUF4A0007428	Animalia	Arthropoda	Insecta	Hymenoptera	Apidae	Anthophora affabilis	Cresson 1878	Anthophora	affabilis	CPMAB	2010-12-05	Desert Shrub	Female	Blue Pollinator Cup	United States	Arizona	Coconino	DS1	356927	-111426
Colorado Plateau Museum of Arthropod Biodiversity	NAUF4A0007437	Animalia	Arthropoda	Insecta	Hymenoptera	Apidae	Anthophora affabilis	Cresson 1878	Anthophora	affabilis	CPMAB	2010-12-05	Desert Shrub	Female	Blue Pollinator Cup	United States	Arizona	Coconino	DS1	356927	-111426
Colorado Plateau Museum of Arthropod Biodiversity	NAUF4A0007440	Animalia	Arthropoda	Insecta	Hymenoptera	Apidae	Anthophora affabilis	Cresson 1878	Anthophora	affabilis	CPMAB	2010-12-05	Desert Shrub	Female	Pollinator Cup	United States	Arizona	Coconino	DS1	356927	-111426
Colorado Plateau Museum of Arthropod Biodiversity	NAUF4A0007441	Animalia	Arthropoda	Insecta	Hymenoptera	Apidae	Anthophora affabilis	Cresson 1878	Anthophora	affabilis	CPMAB	2010-12-05	Desert Shrub	Female	Yellow Pollinator Cup	United States	Arizona	Coconino	DS1	356927	-111426
Colorado Plateau Museum of Arthropod Biodiversity	NAUF4A0007448	Animalia	Arthropoda	Insecta	Hymenoptera	Apidae	Anthophora affabilis	Cresson 1878	Anthophora	affabilis	CPMAB	2010-12-05	Desert Shrub	Female	Blue Pollinator Cup	United States	Arizona	Coconino	DS1	356927	-111426
Colorado Plateau Museum of Arthropod Biodiversity	NAUF4A0007454	Animalia	Arthropoda	Insecta	Hymenoptera	Apidae	Anthophora affabilis	Cresson 1878	Anthophora	affabilis	CPMAB	2010-12-05	Pinyon-Juniper	Male	Blue Pollinator Cup	United States	Arizona	Coconino	PJ8	35514	-1116232
Colorado Plateau Museum of Arthropod Biodiversity	NAUF4A0088384	Animalia	Arthropoda	Insecta	Hymenoptera	Apidae	Anthophora affabilis	Cresson 1878	Anthophora	affabilis	CPMAB	2010-12-05	Pinyon-Juniper	Not Recorded	Pollinator Cup	United States	Arizona	Coconino	PJ8	35514	-1116232
Colorado Plateau Museum of Arthropod Biodiversity	NAUF4A0007423	Animalia	Arthropoda	Insecta	Hymenoptera	Apidae	Anthophora affabilis	Cresson 1878	Anthophora	affabilis	CPMAB	6/15/10	Desert Shrub	Female	Yellow Pollinator Cup	United States	Arizona	Coconino	DS1	356927	-111426
Colorado Plateau Museum of Arthropod Biodiversity	NAUF4A0007421	Animalia	Arthropoda	Insecta	Hymenoptera	Apidae	Anthophora affabilis	Cresson 1878	Anthophora	affabilis	CPMAB	6/15/10	Pinyon-Juniper	Female	White Pollinator Cup	United States	Arizona	Coconino	PJ8	35514	-1116232
Colorado Plateau Museum of Arthropod Biodiversity	NAUF4A0007427	Animalia	Arthropoda	Insecta	Hymenoptera	Apidae	Anthophora affabilis	Cresson 1878	Anthophora	affabilis	CPMAB	6/15/10	Pinyon-Juniper	Female	White Pollinator Cup	United States	Arizona	Coconino	PJ8	35514	-1116232
Colorado Plateau Museum of Arthropod Biodiversity	NAUF4A0007431	Animalia	Arthropoda	Insecta	Hymenoptera	Apidae	Anthophora affabilis	Cresson 1878	Anthophora	affabilis	CPMAB	6/15/10	Pinyon-Juniper	Female	Yellow Pollinator Cup	United States	Arizona	Coconino	PJ8	35514	-1116232
Colorado Plateau Museum of Arthropod Biodiversity	NAUF4A0088380	Animalia	Arthropoda	Insecta	Hymenoptera	Apidae	Anthophora affabilis	Cresson 1878	Anthophora	affabilis	CPMAB	6/15/10	Pinyon-Juniper	Not Recorded	Pollinator Cup	United States	Arizona	Coconino	PJ8	35514	-1116232
Colorado Plateau Museum of Arthropod Biodiversity	NAUF4A0088381	Animalia	Arthropoda	Insecta	Hymenoptera	Apidae	Anthophora affabilis	Cresson 1878	Anthophora	affabilis	CPMAB	6/15/10	Pinyon-Juniper	Not Recorded	Pollinator Cup	United States	Arizona	Coconino	PJ8	35514	-1116232
Colorado Plateau Museum of Arthropod Biodiversity	NAUF4A0088382	Animalia	Arthropoda	Insecta	Hymenoptera	Apidae	Anthophora affabilis	Cresson 1878	Anthophora	affabilis	CPMAB	6/15/10	Pinyon-Juniper	Not Recorded	Pollinator Cup	United States	Arizona	Coconino	PJ8	35514	-1116232
Colorado Plateau Museum of Arthropod Biodiversity	NAUF4A0088383	Animalia	Arthropoda	Insecta	Hymenoptera	Apidae	Anthophora affabilis	Cresson 1878	Anthophora	affabilis	CPMAB	6/15/10	Pinyon-Juniper	Not Recorded	Pollinator Cup	United States	Arizona	Coconino	PJ8	35514	-1116232
Colorado Plateau Museum of Arthropod Biodiversity	NAUF4A0088376	Animalia	Arthropoda	Insecta	Hymenoptera	Apidae	Anthophora affabilis	Cresson 1878	Anthophora	affabilis	CPMAB	10/22/10	Desert Shrub	Not Recorded	Pollinator Cup	United States	Arizona	Coconino	DS1	356927	-111426
Colorado Plateau Museum of Arthropod Biodiversity	NAUF4A0088379	Animalia	Arthropoda	Insecta	Hymenoptera	Apidae	Anthophora affabilis	Cresson 1878	Anthophora	affabilis	CPMAB	4/23/11	Desert Grassland	Not Recorded	Pollinator Cup	United States	Arizona	Coconino	DG1	35581	-111656
Colorado Plateau Museum of Arthropod Biodiversity	NAUF4A0057128	Animalia	Arthropoda	Insecta	Hymenoptera	Apidae	Anthophora affabilis	Cresson 1878	Anthophora	affabilis	T. Griswold	2011-01-06	Pinyon-Juniper	Not Recorded	Pollinator Cup	United States	Arizona	Coconino	PJ8	35514	-1116232
Colorado Plateau Museum of Arthropod Biodiversity	NAUF4A0057141	Animalia	Arthropoda	Insecta	Hymenoptera	Apidae	Anthophora affabilis	Cresson 1878	Anthophora	affabilis	T. Griswold	2011-01-06	Pinyon-Juniper	Not Recorded	Pollinator Cup	United States	Arizona	Coconino	PJ8	35514	-1116232
Colorado Plateau Museum of Arthropod Biodiversity	NAUF4A0057145	Animalia	Arthropoda	Insecta	Hymenoptera	Apidae	Anthophora affabilis	Cresson 1878	Anthophora	affabilis	T. Griswold	2011-01-06	Pinyon-Juniper	Not Recorded	Pollinator Cup	United States	Arizona	Coconino	PJ8	35514	-1116232
Colorado Plateau Museum of Arthropod Biodiversity	NAUF4A0057146	Animalia	Arthropoda	Insecta	Hymenoptera	Apidae	Anthophora affabilis	Cresson 1878	Anthophora	affabilis	T. Griswold	2011-01-06	Pinyon-Juniper	Not Recorded	Pollinator Cup	United States	Arizona	Coconino	PJ8	35514	-1116232
Colorado Plateau Museum of Arthropod Biodiversity	NAUF4A0057155	Animalia	Arthropoda	Insecta	Hymenoptera	Apidae	Anthophora affabilis	Cresson 1878	Anthophora	affabilis	T. Griswold	2011-01-06	Pinyon-Juniper	Not Recorded	Pollinator Cup	United States	Arizona	Coconino	PJ8	35514	-1116232
Colorado Plateau Museum of Arthropod Biodiversity	NAUF4A0088375	Animalia	Arthropoda	Insecta	Hymenoptera	Apidae	Anthophora affabilis	Cresson 1878	Anthophora	affabilis	CPMAB	2011-01-06	Pinyon-Juniper	Not Recorded	Pollinator Cup	United States	Arizona	Coconino	PJ8	35514	-1116232
Colorado Plateau Museum of Arthropod Biodiversity	NAUF4A0088377	Animalia	Arthropoda	Insecta	Hymenoptera	Apidae	Anthophora affabilis	Cresson 1878	Anthophora	affabilis	CPMAB	2011-01-06	Pinyon-Juniper	Not Recorded	Pollinator Cup	United States	Arizona	Coconino	PJ8	35514	-1116232
Colorado Plateau Museum of Arthropod Biodiversity	NAUF4A0088378	Animalia	Arthropoda	Insecta	Hymenoptera	Apidae	Anthophora affabilis	Cresson 1878	Anthophora	affabilis	CPMAB	2011-01-06	Pinyon-Juniper	Not Recorded	Pollinator Cup	United States	Arizona	Coconino	PJ8	35514	-1116232
Colorado Plateau Museum of Arthropod Biodiversity	NAUF4A0082749	Animalia	Arthropoda	Insecta	Hymenoptera	Apidae	Anthophora affabilis	Cresson 1878	Anthophora	affabilis	CPMAB	2012-01-05	Desert Grassland	Not Recorded	yellow pollinator cup	United States	Arizona	Coconino	DG1	35581	-111656
Colorado Plateau Museum of Arthropod Biodiversity	NAUF4A0082750	Animalia	Arthropoda	Insecta	Hymenoptera	Apidae	Anthophora affabilis	Cresson 1878	Anthophora	affabilis	CPMAB	2012-01-05	Desert Grassland	Not Recorded	White Pollinator Cup	United States	Arizona	Coconino	DG1	35581	-111656
Colorado Plateau Museum of Arthropod Biodiversity	NAUF4A0082752	Animalia	Arthropoda	Insecta	Hymenoptera	Apidae	Anthophora affabilis	Cresson 1878	Anthophora	affabilis	CPMAB	2012-01-05	Desert Grassland	Not Recorded	White Pollinator Cup	United States	Arizona	Coconino	DG1	35581	-111656
Colorado Plateau Museum of Arthropod Biodiversity	NAUF4A0082753	Animalia	Arthropoda	Insecta	Hymenoptera	Apidae	Anthophora affabilis	Cresson 1878	Anthophora	affabilis	CPMAB	2012-01-05	Desert Grassland	Female	White Pollinator Cup	United States	Arizona	Coconino	DG1	35581	-111656
Colorado Plateau Museum of Arthropod Biodiversity	NAUF4A0082754	Animalia	Arthropoda	Insecta	Hymenoptera	Apidae	Anthophora affabilis	Cresson 1878	Anthophora	affabilis	CPMAB	2012-01-05	Desert Grassland	Female	White Pollinator Cup	United States	Arizona	Coconino	DG1	35581	-111656
Colorado Plateau Museum of Arthropod Biodiversity	NAUF4A0082755	Animalia	Arthropoda	Insecta	Hymenoptera	Apidae	Anthophora affabilis	Cresson 1878	Anthophora	affabilis	CPMAB	2012-01-05	Desert Grassland	Not Recorded	White Pollinator Cup	United States	Arizona	Coconino	DG1	35581	-111656
Colorado Plateau Museum of Arthropod Biodiversity	NAUF4A0082779	Animalia	Arthropoda	Insecta	Hymenoptera	Apidae	Anthophora affabilis	Cresson 1878	Anthophora	affabilis	CPMAB	2012-01-05	Desert Grassland	Female	White Pollinator Cup	United States	Arizona	Coconino	DG1	35581	-111656
Colorado Plateau Museum of Arthropod Biodiversity	NAUF4A0082781	Animalia	Arthropoda	Insecta	Hymenoptera	Apidae	Anthophora affabilis	Cresson 1878	Anthophora	affabilis	CPMAB	2012-01-05	Desert Grassland	Not Recorded	Blue Pollinator Cup	United States	Arizona	Coconino	DG1	35581	-111656
Colorado Plateau Museum of Arthropod Biodiversity	NAUF4A0082783	Animalia	Arthropoda	Insecta	Hymenoptera	Apidae	Anthophora affabilis	Cresson 1878	Anthophora	affabilis	CPMAB	2012-01-05	Desert Grassland	Male	Yellow pollinator cup	United States	Arizona	Coconino	DG1	35581	-111656
Colorado Plateau Museum of Arthropod Biodiversity	NAUF4A0085539	Animalia	Arthropoda	Insecta	Hymenoptera	Apidae	Anthophora affabilis	Cresson 1878	Anthophora	affabilis	CPMAB	2012-01-05	Desert Grassland	Male	White Pan Trap	United States	Arizona	Coconino	DG1	35581	-111656
Colorado Plateau Museum of Arthropod Biodiversity	NAUF4A0082747	Animalia	Arthropoda	Insecta	Hymenoptera	Apidae	Anthophora affabilis	Cresson 1878	Anthophora	affabilis	CPMAB	5/17/12	Desert Grassland	Female	White Pollinator Cup	United States	Arizona	Coconino	DG1	35581	-111656
Colorado Plateau Museum of Arthropod Biodiversity	NAUF4A0082774	Animalia	Arthropoda	Insecta	Hymenoptera	Apidae	Anthophora affabilis	Cresson 1878	Anthophora	affabilis	CPMAB	5/17/12	Desert Grassland	Not Recorded	White Pollinator Cup	United States	Arizona	Coconino	DG1	35581	-111656
Colorado Plateau Museum of Arthropod Biodiversity	NAUF4A0082775	Animalia	Arthropoda	Insecta	Hymenoptera	Apidae	Anthophora affabilis	Cresson 1878	Anthophora	affabilis	CPMAB	5/17/12	Desert Grassland	Not Recorded	White Pollinator Cup	United States	Arizona	Coconino	DG1	35581	-111656
Colorado Plateau Museum of Arthropod Biodiversity	NAUF4A0082776	Animalia	Arthropoda	Insecta	Hymenoptera	Apidae	Anthophora affabilis	Cresson 1878	Anthophora	affabilis	CPMAB	5/17/12	Desert Grassland	Not Recorded	White Pollinator Cup	United States	Arizona	Coconino	DG1	35581	-111656
Colorado Plateau Museum of Arthropod Biodiversity	NAUF4A0082778	Animalia	Arthropoda	Insecta	Hymenoptera	Apidae	Anthophora affabilis	Cresson 1878	Anthophora	affabilis	CPMAB	5/17/12	Desert Grassland	Not Recorded	yellow pollinator cup	United States	Arizona	Coconino	DG1	35581	-111656
Colorado Plateau Museum of Arthropod Biodiversity	NAUF4A0057182	Animalia	Arthropoda	Insecta	Hymenoptera	Apidae	Anthophora affabilis	Cresson 1878	Anthophora	affabilis	T. Griswold	5/17/12	Desert Shrub	Not Recorded	Pollinator Cup	United States	Arizona	Coconino	DS1	356927	-111426
Colorado Plateau Museum of Arthropod Biodiversity	NAUF4A0057219	Animalia	Arthropoda	Insecta	Hymenoptera	Apidae	Anthophora affabilis	Cresson 1878	Anthophora	affabilis	T. Griswold	5/17/12	Desert Shrub	Not Recorded	Pollinator Cup	United States	Arizona	Coconino	DS1	356927	-111426
Colorado Plateau Museum of Arthropod Biodiversity	NAUF4A0057221	Animalia	Arthropoda	Insecta	Hymenoptera	Apidae	Anthophora affabilis	Cresson 1878	Anthophora	affabilis	T. Griswold	5/17/12	Desert Shrub	Not Recorded	Pollinator Cup	United States	Arizona	Coconino	DS1	356927	-111426
Colorado Plateau Museum of Arthropod Biodiversity	NAUF4A0057239	Animalia	Arthropoda	Insecta	Hymenoptera	Apidae	Anthophora affabilis	Cresson 1878	Anthophora	affabilis	T. Griswold	5/17/12	Desert Shrub	Not Recorded	Pollinator Cup	United States	Arizona	Coconino	DS1	356927	-111426
Colorado Plateau Museum of Arthropod Biodiversity	NAUF4A0057250	Animalia	Arthropoda	Insecta	Hymenoptera	Apidae	Anthophora affabilis	Cresson 1878	Anthophora	affabilis	T. Griswold	5/17/12	Desert Shrub	Not Recorded	Pollinator Cup	United States	Arizona	Coconino	DS1	356927	-111426
Colorado Plateau Museum of Arthropod Biodiversity	NAUF4A0088289	Animalia	Arthropoda	Insecta	Hymenoptera	Apidae	Anthophora affabilis	Cresson 1878	Anthophora	affabilis	CPMAB	5/17/12	Mixed Conifer	Meadow	Not Recorded	Pollinator Cup	United States	Arizona	Coconino	MC2M	353539	-1117306
Colorado Plateau Museum of Arthropod Biodiversity	NAUF4A0082748	Animalia	Arthropoda	Insecta	Hymenoptera	Apidae	Anthophora affabilis	Cresson 1878	Anthophora	affabilis	CPMAB	5/17/12	Ponderosa Pine	Meadow	Not Recorded	White Pollinator Cup	United States	Arizona	Coconino	PP5M	354162	-1116716
Colorado Plateau Museum of Arthropod Biodiversity	NAUF4A0082777	Animalia	Arthropoda	Insecta	Hymenoptera	Apidae	Anthophora affabilis	Cresson 1878	Anthophora	affabilis	CPMAB	5/17/12	Ponderosa Pine	Meadow	Not Recorded	White Pollinator Cup	United States	Arizona	Coconino	PP5M	354162	-1116716
Colorado Plateau Museum of Arthropod Biodiversity	NAUF4A0082756	Animalia	Arthropoda	Insecta	Hymenoptera	Apidae	Anthophora affabilis	Cresson 1878	Anthophora	affabilis	CPMAB	6/19/12	Desert Grassland	Not Recorded	Blue Pollinator Cup	United States	Arizona	Coconino	DG1	35581	-111656
Colorado Plateau Museum of Arthropod Biodiversity	NAUF4A0082780	Animalia	Arthropoda	Insecta	Hymenoptera	Apidae	Anthophora affabilis	Cresson 1878	Anthophora	affabilis	CPMAB	6/19/12	Desert Grassland	Not Recorded	White Pollinator Cup	United States	Arizona	Coconino	DG1	35581	-111656
Colorado Plateau Museum of Arthropod Biodiversity	NAUF4A0084299	Animalia	Arthropoda	Insecta	Hymenoptera	Apidae	Anthophora	Latreille 1803	Anthophora	API ANTH 002	CPMAB	6/23/16	Mixed Conifer	Meadow	Not Recorded	Ryobi Bug Vac	United States	Arizona	Coconino	MC2M	353539	-1117306
University of Kansas Natural History Museum Entomology Division	511520	Animalia	Arthropoda	Insecta	Hymenoptera	Apidae	Anthophora californica	Cresson 1869	Anthophora	californica	Not Recorded	7/26/36	Not Recorded	Not Recorded	Not Recorded	United States	Arizona	Coconino	Flagstaff	351981	-1116506
Colorado Plateau Museum of Arthropod Biodiversity	NAU4FA0006133	Animalia	Arthropoda	Insecta	Hymenoptera	Apidae	Anthophora californica	Cresson 1869	Anthophora	californica	CPMAB	2011-01-06	Mixed Conifer	Meadow	Male	Pollinator Cup	United States	Arizona	Coconino	MC2M	353539	-1117306
Colorado Plateau Museum of Arthropod Biodiversity	NAUF4A0006133	Animalia	Arthropoda	Insecta	Hymenoptera	Apidae	Anthophora californica	Cresson 1869	Anthophora	californica	CPMAB	2011-01-06	Mixed Conifer	Meadow	Male	Pollinator Cup	United States	Arizona	Coconino	MC2M	353539	-1117306
Colorado Plateau Museum of Arthropod Biodiversity	NAUF4A0007007	Animalia	Arthropoda	Insecta	Hymenoptera	Apidae	Anthophora coptognatha	Timberlake 1951	Anthophora	coptognatha	CPMAB	2010-08-04	Desert Shrub	Male	Blue Pollinator Cup	United States	Arizona	Coconino	DS1	356927	-111426
Colorado Plateau Museum of Arthropod Biodiversity	NAUF4A0082785	Animalia	Arthropoda	Insecta	Hymenoptera	Apidae	Anthophora coptognatha	Timberlake 1951	Anthophora	coptognatha	CPMAB	4/23/11	Desert Grassland	Not Recorded	White Pan Trap	United States	Arizona	Coconino	DG1	35581	-111656
Colorado Plateau Museum of Arthropod Biodiversity	NAUF4A0057181	Animalia	Arthropoda	Insecta	Hymenoptera	Apidae	Anthophora exigua	Cresson 1879	Anthophora	exigua	CPMAB	5/17/12	Desert Shrub	Not Recorded	Pollinator Cup	United States	Arizona	Coconino	DS1	356927	-111426
Colorado Plateau Museum of Arthropod Biodiversity	NAUF4A0057198	Animalia	Arthropoda	Insecta	Hymenoptera	Apidae	Anthophora exigua	Cresson 1879	Anthophora	exigua	CPMAB	5/17/12	Desert Shrub	Not Recorded	Pollinator Cup	United States	Arizona	Coconino	DS1	356927	-111426
Colorado Plateau Museum of Arthropod Biodiversity	NAUF4A0057206	Animalia	Arthropoda	Insecta	Hymenoptera	Apidae	Anthophora exigua	Cresson 1879	Anthophora	exigua	CPMAB	5/17/12	Desert Shrub	Not Recorded	Pollinator Cup	United States	Arizona	Coconino	DS1	356927	-111426
Colorado Plateau Museum of Arthropod Biodiversity	NAUF4A0057207	Animalia	Arthropoda	Insecta	Hymenoptera	Apidae	Anthophora exigua	Cresson 1879	Anthophora	exigua	CPMAB	5/17/12	Desert Shrub	Not Recorded	Pollinator Cup	United States	Arizona	Coconino	DS1	356927	-111426
Colorado Plateau Museum of Arthropod Biodiversity	NAUF4A0057211	Animalia	Arthropoda	Insecta	Hymenoptera	Apidae	Anthophora exigua	Cresson 1879	Anthophora	exigua	CPMAB	5/17/12	Desert Shrub	Not Recorded	Pollinator Cup	United States	Arizona	Coconino	DS1	356927	-111426
Colorado Plateau Museum of Arthropod Biodiversity	NAUF4A0057216	Animalia	Arthropoda	Insecta	Hymenoptera	Apidae	Anthophora exigua	Cresson 1879	Anthophora	exigua	CPMAB	5/17/12	Desert Shrub	Not Recorded	Pollinator Cup	United States	Arizona	Coconino	DS1	356927	-111426
Colorado Plateau Museum of Arthropod Biodiversity	NAUF4A0057233	Animalia	Arthropoda	Insecta	Hymenoptera	Apidae	Anthophora exigua	Cresson 1879	Anthophora	exigua	CPMAB	5/17/12	Desert Shrub	Not Recorded	Pollinator Cup	United States	Arizona	Coconino	DS1	356927	-111426
Colorado Plateau Museum of Arthropod Biodiversity	NAUF4A0057237	Animalia	Arthropoda	Insecta	Hymenoptera	Apidae	Anthophora exigua	Cresson 1879	Anthophora	exigua	CPMAB	5/17/12	Desert Shrub	Not Recorded	Pollinator Cup	United States	Arizona	Coconino	DS1	356927	-111426
Colorado Plateau Museum of Arthropod Biodiversity	NAUF4A0088346	Animalia	Arthropoda	Insecta	Hymenoptera	Apidae	Anthophora exigua	Cresson 1879	Anthophora	exigua	CPMAB	5/17/12	Desert Shrub	Not Recorded	Pollinator Cup	United States	Arizona	Coconino	DS1	356927	-111426
Colorado Plateau Museum of Arthropod Biodiversity	NAUF4A0088347	Animalia	Arthropoda	Insecta	Hymenoptera	Apidae	Anthophora exigua	Cresson 1879	Anthophora	exigua	CPMAB	5/17/12	Desert Shrub	Not Recorded	Pollinator Cup	United States	Arizona	Coconino	DS1	356927	-111426
Colorado Plateau Museum of Arthropod Biodiversity	NAUF4A0088348	Animalia	Arthropoda	Insecta	Hymenoptera	Apidae	Anthophora exigua	Cresson 1879	Anthophora	exigua	CPMAB	5/17/12	Desert Shrub	Not Recorded	Pollinator Cup	United States	Arizona	Coconino	DS1	356927	-111426
Colorado Plateau Museum of Arthropod Biodiversity	NAUF4A0088349	Animalia	Arthropoda	Insecta	Hymenoptera	Apidae	Anthophora exigua	Cresson 1879	Anthophora	exigua	CPMAB	5/17/12	Desert Shrub	Not Recorded	Pollinator Cup	United States	Arizona	Coconino	DS1	356927	-111426
Colorado Plateau Museum of Arthropod Biodiversity	NAUF4A0088350	Animalia	Arthropoda	Insecta	Hymenoptera	Apidae	Anthophora exigua	Cresson 1879	Anthophora	exigua	CPMAB	5/17/12	Desert Shrub	Not Recorded	Pollinator Cup	United States	Arizona	Coconino	DS1	356927	-111426
Colorado Plateau Museum of Arthropod Biodiversity	NAUF4A0088351	Animalia	Arthropoda	Insecta	Hymenoptera	Apidae	Anthophora exigua	Cresson 1879	Anthophora	exigua	CPMAB	5/17/12	Desert Shrub	Not Recorded	Pollinator Cup	United States	Arizona	Coconino	DS1	356927	-111426
Colorado Plateau Museum of Arthropod Biodiversity	NAUF4A0088352	Animalia	Arthropoda	Insecta	Hymenoptera	Apidae	Anthophora exigua	Cresson 1879	Anthophora	exigua	CPMAB	5/17/12	Desert Shrub	Not Recorded	Pollinator Cup	United States	Arizona	Coconino	DS1	356927	-111426
Colorado Plateau Museum of Arthropod Biodiversity	NAUF4A0088353	Animalia	Arthropoda	Insecta	Hymenoptera	Apidae	Anthophora exigua	Cresson 1879	Anthophora	exigua	CPMAB	5/17/12	Desert Shrub	Not Recorded	Pollinator Cup	United States	Arizona	Coconino	DS1	356927	-111426
Colorado Plateau Museum of Arthropod Biodiversity	NAUF4A0088354	Animalia	Arthropoda	Insecta	Hymenoptera	Apidae	Anthophora exigua	Cresson 1879	Anthophora	exigua	CPMAB	5/17/12	Desert Shrub	Not Recorded	Pollinator Cup	United States	Arizona	Coconino	DS1	356927	-111426
Colorado Plateau Museum of Arthropod Biodiversity	NAUF4A0088355	Animalia	Arthropoda	Insecta	Hymenoptera	Apidae	Anthophora exigua	Cresson 1879	Anthophora	exigua	CPMAB	5/17/12	Desert Shrub	Not Recorded	Pollinator Cup	United States	Arizona	Coconino	DS1	356927	-111426
Colorado Plateau Museum of Arthropod Biodiversity	NAUF4A0088356	Animalia	Arthropoda	Insecta	Hymenoptera	Apidae	Anthophora exigua	Cresson 1879	Anthophora	exigua	CPMAB	5/17/12	Desert Shrub	Not Recorded	Pollinator Cup	United States	Arizona	Coconino	DS1	356927	-111426
University of Kansas Natural History Museum Entomology Division	1309420	Animalia	Arthropoda	Insecta	Hymenoptera	Apidae	Anthophora furcata	Panzer 1798	Anthophora	furcata	Not Recorded	6/25/50	Not Recorded	Not Recorded	Not Recorded	United States	Arizona	Coconino	San Francisco Mountains	353408	-1116825
University of Kansas Natural History Museum Entomology Division	1309421	Animalia	Arthropoda	Insecta	Hymenoptera	Apidae	Anthophora furcata	Panzer 1798	Anthophora	furcata	Not Recorded	6/25/50	Not Recorded	Not Recorded	Not Recorded	United States	Arizona	Coconino	San Francisco Mountains	353408	-1116825
University of Kansas Natural History Museum Entomology Division	1309422	Animalia	Arthropoda	Insecta	Hymenoptera	Apidae	Anthophora furcata	Panzer 1798	Anthophora	furcata	Not Recorded	6/25/50	Not Recorded	Not Recorded	Not Recorded	United States	Arizona	Coconino	San Francisco Mountains	353408	-1116825
University of Kansas Natural History Museum Entomology Division	1309447	Animalia	Arthropoda	Insecta	Hymenoptera	Apidae	Anthophora furcata	Panzer 1798	Anthophora	furcata	Not Recorded	6/25/50	Not Recorded	Not Recorded	Not Recorded	United States	Arizona	Coconino	San Francisco Mountains	353408	-1116825
University of Kansas Natural History Museum Entomology Division	1309451	Animalia	Arthropoda	Insecta	Hymenoptera	Apidae	Anthophora furcata	Panzer 1798	Anthophora	furcata	Not Recorded	6/26/50	Not Recorded	Not Recorded	Not Recorded	United States	Arizona	Coconino	Flagstaff	351981	-1116506
University of Kansas Natural History Museum Entomology Division	1309452	Animalia	Arthropoda	Insecta	Hymenoptera	Apidae	Anthophora furcata	Panzer 1798	Anthophora	furcata	Not Recorded	6/26/50	Not Recorded	Not Recorded	Not Recorded	United States	Arizona	Coconino	Flagstaff	351981	-1116506
Colorado Plateau Museum of Arthropod Biodiversity	NAUF4A0007424	Animalia	Arthropoda	Insecta	Hymenoptera	Apidae	Anthophora lesquerellae	Cockerell 1896	Anthophora	lesquerellae	CPMAB	2010-12-05	Pinyon-Juniper	Not Recorded	Pollinator Cup	United States	Arizona	Coconino	PJ8	35514	-1116232
Colorado Plateau Museum of Arthropod Biodiversity	NAUF4A0007434	Animalia	Arthropoda	Insecta	Hymenoptera	Apidae	Anthophora lesquerellae	Cockerell 1896	Anthophora	lesquerellae	CPMAB	2010-12-05	Pinyon-Juniper	Not Recorded	Pollinator Cup	United States	Arizona	Coconino	PJ8	35514	-1116232
Colorado Plateau Museum of Arthropod Biodiversity	NAUF4A0057152	Animalia	Arthropoda	Insecta	Hymenoptera	Apidae	Anthophora lesquerellae	Cockerell 1896	Anthophora	lesquerellae	T. Griswold	2011-01-06	Pinyon-Juniper	Not Recorded	Pollinator Cup	United States	Arizona	Coconino	PJ8	35514	-1116232
Colorado Plateau Museum of Arthropod Biodiversity	NAUF4A0057226	Animalia	Arthropoda	Insecta	Hymenoptera	Apidae	Anthophora lesquerellae	Cockerell 1896	Anthophora	lesquerellae	T. Griswold	5/17/12	Desert Shrub	Not Recorded	Pollinator Cup	United States	Arizona	Coconino	DS1	356927	-111426
Colorado Plateau Museum of Arthropod Biodiversity	NAUF4A0057252	Animalia	Arthropoda	Insecta	Hymenoptera	Apidae	Anthophora lesquerellae	Cockerell 1896	Anthophora	lesquerellae	T. Griswold	5/17/12	Desert Shrub	Not Recorded	Pollinator Cup	United States	Arizona	Coconino	DS1	356927	-111426
American Museum of Natural History	AMNH_BEE 00077531	Animalia	Arthropoda	Insecta	Hymenoptera	Apidae	Anthophora marginata	Smith 1854	Anthophora	marginata	R.W. Brooks	1934-12-08	Not Recorded	Male	Pollinator Net	United States	Arizona	Coconino	Flagstaff	351981	-1116506
American Museum of Natural History	AMNH_BEE 00077529	Animalia	Arthropoda	Insecta	Hymenoptera	Apidae	Anthophora marginata	Smith 1854	Anthophora	marginata	R.W. Brooks	8/15/34	Not Recorded	Male	Pollinator Net	United States	Arizona	Coconino	Flagstaff	351981	-1116506
American Museum of Natural History	AMNH_BEE 00077530	Animalia	Arthropoda	Insecta	Hymenoptera	Apidae	Anthophora marginata	Smith 1854	Anthophora	marginata	R.W. Brooks	8/15/34	Not Recorded	Male	Pollinator Net	United States	Arizona	Coconino	Flagstaff	351981	-1116506
University of Kansas Natural History Museum Entomology Division	1330399	Animalia	Arthropoda	Insecta	Hymenoptera	Apidae	Anthophora marginata	Smith 1854	Anthophora	marginata	R.W. Brooks	8/15/34	Not Recorded	Male	Not Recorded	United States	Arizona	Coconino	San Francisco Mountains	351981	-1116506
University of Kansas Natural History Museum Entomology Division	1330400	Animalia	Arthropoda	Insecta	Hymenoptera	Apidae	Anthophora marginata	Smith 1854	Anthophora	marginata	R.W. Brooks	8/15/34	Not Recorded	Female	Not Recorded	United States	Arizona	Coconino	San Francisco Mountains	351981	-1116506
American Museum of Natural History	AMNH_BEE 00077523	Animalia	Arthropoda	Insecta	Hymenoptera	Apidae	Anthophora marginata	Smith 1854	Anthophora	marginata	R.W. Brooks	8/15/34	Not Recorded	Female	Pollinator Net	United States	Arizona	Coconino	San Francisco Mountains	35331	-111709
American Museum of Natural History	AMNH_BEE 00077522	Animalia	Arthropoda	Insecta	Hymenoptera	Apidae	Anthophora marginata	Smith 1854	Anthophora	marginata	J.S. Asher	7/29/50	Not Recorded	Female	Pollinator Net	United States	Arizona	Coconino	Walnut Canyon National Monument	35201	-1114225
American Museum of Natural History	AMNH_BEE 00132575	Animalia	Arthropoda	Insecta	Hymenoptera	Apidae	Anthophora montana	Cresson 1869	Anthophora	montana	R.W. Brooks	1934-09-07	Not Recorded	Male	Pollinator Net	United States	Arizona	Coconino	Flagstaff	351981	-1116506
American Museum of Natural History	AMNH_BEE 00132571	Animalia	Arthropoda	Insecta	Hymenoptera	Apidae	Anthophora montana	Cresson 1869	Anthophora	montana	R.W. Brooks	1934-10-08	Not Recorded	Male	Pollinator Net	United States	Arizona	Coconino	San Francisco Mountains	35331	-111709
American Museum of Natural History	AMNH_BEE 00132572	Animalia	Arthropoda	Insecta	Hymenoptera	Apidae	Anthophora montana	Cresson 1869	Anthophora	montana	R.W. Brooks	1934-10-08	Not Recorded	Male	Pollinator Net	United States	Arizona	Coconino	San Francisco Mountains	35331	-111709
American Museum of Natural History	AMNH_BEE 00132573	Animalia	Arthropoda	Insecta	Hymenoptera	Apidae	Anthophora montana	Cresson 1869	Anthophora	montana	R.W. Brooks	1934-12-08	Not Recorded	Male	Pollinator Net	United States	Arizona	Coconino	San Francisco Mountains	35.33	-111684
American Museum of Natural History	AMNH_BEE 00132574	Animalia	Arthropoda	Insecta	Hymenoptera	Apidae	Anthophora montana	Cresson 1869	Anthophora	montana	R.W. Brooks	1934-12-08	Not Recorded	Male	Pollinator Net	United States	Arizona	Coconino	San Francisco Mountains	35.33	-111684
American Museum of Natural History	AMNH_BEE 00132442	Animalia	Arthropoda	Insecta	Hymenoptera	Apidae	Anthophora montana	Cresson 1869	Anthophora	montana	R.W. Brooks	8/15/34	Not Recorded	Female	Pollinator Net	United States	Arizona	Coconino	San Francisco Mountains	35331	-111709
American Museum of Natural History	AMNH_BEE 00132500	Animalia	Arthropoda	Insecta	Hymenoptera	Apidae	Anthophora montana	Cresson 1869	Anthophora	montana	R.W. Brooks	8/15/34	Not Recorded	Female	Pollinator Net	United States	Arizona	Coconino	San Francisco Mountains	35331	-111709
American Museum of Natural History	AMNH_BEE 00132577	Animalia	Arthropoda	Insecta	Hymenoptera	Apidae	Anthophora montana	Cresson 1869	Anthophora	montana	R.W. Brooks	8/15/34	Not Recorded	Male	Pollinator Net	United States	Arizona	Coconino	San Francisco Mountains	35331	-111709
American Museum of Natural History	AMNH_BEE 00132499	Animalia	Arthropoda	Insecta	Hymenoptera	Apidae	Anthophora montana	Cresson 1869	Anthophora	montana	R.W. Brooks	8/15/34	Not Recorded	Female	Pollinator Net	United States	Arizona	Coconino	Sunset Crater	353708	-1115086
American Museum of Natural History	AMNH_BEE 00132576	Animalia	Arthropoda	Insecta	Hymenoptera	Apidae	Anthophora montana	Cresson 1869	Anthophora	montana	R.W. Brooks	8/17/34	Not Recorded	Male	Pollinator Net	United States	Arizona	Coconino	Sunset Crater	353708	-1115086
University of Kansas Natural History Museum Entomology Division	511049	Animalia	Arthropoda	Insecta	Hymenoptera	Apidae	Anthophora montana	Cresson 1869	Anthophora	montana	Not Recorded	7/19/50	Not Recorded	Not Recorded	Not Recorded	United States	Arizona	Coconino	Flagstaff 10 mi NE	353003	-1115253
University of Kansas Natural History Museum Entomology Division	511050	Animalia	Arthropoda	Insecta	Hymenoptera	Apidae	Anthophora montana	Cresson 1869	Anthophora	montana	Not Recorded	1952-03-07	Not Recorded	Not Recorded	Not Recorded	United States	Arizona	Coconino	Flagstaff 20 mi N	354872	-1116506
University of Kansas Natural History Museum Entomology Division	511053	Animalia	Arthropoda	Insecta	Hymenoptera	Apidae	Anthophora montana	Cresson 1869	Anthophora	montana	Not Recorded	1958-12-08	Not Recorded	Not Recorded	Not Recorded	United States	Arizona	Coconino	San Francisco Mountains SW side	353408	-1116825
American Museum of Natural History	AMNH_BEE 00132627	Animalia	Arthropoda	Insecta	Hymenoptera	Apidae	Anthophora montana	Cresson 1869	Anthophora	montana	R.W. Brooks	7/29/61	Not Recorded	Male	Pollinator Net	United States	Arizona	Coconino	San Francisco Mountains Snow Bowl	353303	-1117061
Bee Biology and Systematic Laboratory	BBSL230923	Animalia	Arthropoda	Insecta	Hymenoptera	Apidae	Anthophora montana	Cresson 1869	Anthophora	montana	R.W. Brooks	1970-07-07	Not Recorded	Not Recorded	Not Recorded	United States	Arizona	Coconino	Flagstaff	351981	-1116506
Museum of Northern Arizona	WACA6039	Animalia	Arthropoda	Insecta	Hymenoptera	Apidae	Anthophora montana	Cresson 1869	Anthophora	montana	J.S. Asher	6/17/00	Pictograph Burn Unit Ponderosa Pine Forest south rim	Not Recorded	Pitfall Trap	United States	Arizona	Coconino	Walnut Canyon National Monument	351607	-1115252
Museum of Northern Arizona	WACA6040	Animalia	Arthropoda	Insecta	Hymenoptera	Apidae	Anthophora montana	Cresson 1869	Anthophora	montana	J.S. Asher	6/17/00	Pictograph Burn Unit Ponderosa Pine Forest south rim	Female	Pitfall Trap	United States	Arizona	Coconino	Walnut Canyon National Monument	351607	-1115252
Colorado Plateau Museum of Arthropod Biodiversity	NAUF4A0000538	Animalia	Arthropoda	Insecta	Hymenoptera	Apidae	Anthophora montana	Cresson 1869	Anthophora	montana	CPMAB	8/20/08	Ponderosa Pine	Meadow	Not Recorded	Pollinator Cup	United States	Arizona	Coconino	PP5M	354162	-1116716
Colorado Plateau Museum of Arthropod Biodiversity	NAUF4A0000539	Animalia	Arthropoda	Insecta	Hymenoptera	Apidae	Anthophora montana	Cresson 1869	Anthophora	montana	CPMAB	2009-01-07	Desert Grassland	Not Recorded	Pollinator Cup	United States	Arizona	Coconino	DG1	35581	-111656
Colorado Plateau Museum of Arthropod Biodiversity	NAU4FA0006051	Animalia	Arthropoda	Insecta	Hymenoptera	Apidae	Anthophora montana	Cresson 1869	Anthophora	montana	K.R. Wetherill	2009-11-08	Desert Grassland	Male	Blue Pollinator Cup	United States	Arizona	Coconino	DG1	35581	-111656
Colorado Plateau Museum of Arthropod Biodiversity	NAU4FA0006052	Animalia	Arthropoda	Insecta	Hymenoptera	Apidae	Anthophora montana	Cresson 1869	Anthophora	montana	CPMAB	2009-11-08	Desert Grassland	Not Recorded	Pollinator Cup	United States	Arizona	Coconino	DG1	35581	-111656
Colorado Plateau Museum of Arthropod Biodiversity	NAU4FA0006053	Animalia	Arthropoda	Insecta	Hymenoptera	Apidae	Anthophora montana	Cresson 1869	Anthophora	montana	CPMAB	2009-11-08	Desert Grassland	Not Recorded	Pollinator Cup	United States	Arizona	Coconino	DG1	35581	-111656
Colorado Plateau Museum of Arthropod Biodiversity	NAUF4A0000531	Animalia	Arthropoda	Insecta	Hymenoptera	Apidae	Anthophora montana	Cresson 1869	Anthophora	montana	CPMAB	2009-11-08	Desert Grassland	Not Recorded	Pollinator Cup	United States	Arizona	Coconino	DG1	35581	-111656
Colorado Plateau Museum of Arthropod Biodiversity	NAUF4A0000537	Animalia	Arthropoda	Insecta	Hymenoptera	Apidae	Anthophora montana	Cresson 1869	Anthophora	montana	CPMAB	2009-11-08	Desert Grassland	Not Recorded	Pollinator Cup	United States	Arizona	Coconino	DG1	35581	-111656
Colorado Plateau Museum of Arthropod Biodiversity	NAUF4A0006051	Animalia	Arthropoda	Insecta	Hymenoptera	Apidae	Anthophora montana	Cresson 1869	Anthophora	montana	K.R. Wetherill	2009-11-08	Desert Grassland	Male	Blue Pollinator Cup	United States	Arizona	Coconino	DG1	35581	-111656
Colorado Plateau Museum of Arthropod Biodiversity	NAUF4A0006052	Animalia	Arthropoda	Insecta	Hymenoptera	Apidae	Anthophora montana	Cresson 1869	Anthophora	montana	CPMAB	2009-11-08	Desert Grassland	Not Recorded	Pollinator Cup	United States	Arizona	Coconino	DG1	35581	-111656
Colorado Plateau Museum of Arthropod Biodiversity	NAUF4A0006053	Animalia	Arthropoda	Insecta	Hymenoptera	Apidae	Anthophora montana	Cresson 1869	Anthophora	montana	CPMAB	2009-11-08	Desert Grassland	Not Recorded	Pollinator Cup	United States	Arizona	Coconino	DG1	35581	-111656
Colorado Plateau Museum of Arthropod Biodiversity	NAUF4A0082787	Animalia	Arthropoda	Insecta	Hymenoptera	Apidae	Anthophora montana	Cresson 1869	Anthophora	montana	CPMAB	2009-11-08	Desert Grassland	Not Recorded	Blue Pollinator Cup	United States	Arizona	Coconino	DG1	35581	-111656
Colorado Plateau Museum of Arthropod Biodiversity	NAUF4A0082788	Animalia	Arthropoda	Insecta	Hymenoptera	Apidae	Anthophora montana	Cresson 1869	Anthophora	montana	CPMAB	2009-11-08	Desert Grassland	Not Recorded	White Pollinator Cup	United States	Arizona	Coconino	DG1	35581	-111656
Colorado Plateau Museum of Arthropod Biodiversity	NAUF4A0085770	Animalia	Arthropoda	Insecta	Hymenoptera	Apidae	Anthophora montana	Cresson 1869	Anthophora	montana	K.R. Wetherill	2009-11-08	Desert Grassland	Male	Blue Pollinator Cup	United States	Arizona	Coconino	DG1	35581	-111656
Colorado Plateau Museum of Arthropod Biodiversity	NAUF4A0000532	Animalia	Arthropoda	Insecta	Hymenoptera	Apidae	Anthophora montana	Cresson 1869	Anthophora	montana	CPMAB	2009-11-08	Mixed Conifer	Not Recorded	Pollinator Cup	United States	Arizona	Coconino	MC2M	353539	-1117306
Colorado Plateau Museum of Arthropod Biodiversity	NAUF4A0000536	Animalia	Arthropoda	Insecta	Hymenoptera	Apidae	Anthophora montana	Cresson 1869	Anthophora	montana	CPMAB	2009-11-08	Mixed Conifer	Not Recorded	Blue Pollinator Cup	United States	Arizona	Coconino	MC2M	353539	-1117306
Colorado Plateau Museum of Arthropod Biodiversity	NAUF4A0000542	Animalia	Arthropoda	Insecta	Hymenoptera	Apidae	Anthophora montana	Cresson 1869	Anthophora	montana	K.R. Wetherill	2009-11-08	Mixed Conifer	Meadow	Male	Blue Pollinator Cup	United States	Arizona	Coconino	MC2M	353539	-1117306
Colorado Plateau Museum of Arthropod Biodiversity	NAU4FA0006049	Animalia	Arthropoda	Insecta	Hymenoptera	Apidae	Anthophora montana	Cresson 1869	Anthophora	montana	CPMAB	2009-11-08	Pinyon-Juniper	Not Recorded	Pollinator Cup	United States	Arizona	Coconino	PJ8	35514	-1116232
Colorado Plateau Museum of Arthropod Biodiversity	NAUF4A0000530	Animalia	Arthropoda	Insecta	Hymenoptera	Apidae	Anthophora montana	Cresson 1869	Anthophora	montana	CPMAB	2009-11-08	Pinyon-Juniper	Not Recorded	Pollinator Cup	United States	Arizona	Coconino	PJ8	35514	-1116232
Colorado Plateau Museum of Arthropod Biodiversity	NAUF4A0000533	Animalia	Arthropoda	Insecta	Hymenoptera	Apidae	Anthophora montana	Cresson 1869	Anthophora	montana	CPMAB	2009-11-08	Pinyon-Juniper	Not Recorded	Yellow Pollinator Cup	United States	Arizona	Coconino	PJ8	35514	-1116232
Colorado Plateau Museum of Arthropod Biodiversity	NAUF4A0006049	Animalia	Arthropoda	Insecta	Hymenoptera	Apidae	Anthophora montana	Cresson 1869	Anthophora	montana	CPMAB	2009-11-08	Pinyon-Juniper	Not Recorded	Pollinator Cup	United States	Arizona	Coconino	PJ8	35514	-1116232
Colorado Plateau Museum of Arthropod Biodiversity	NAUF4A0082789	Animalia	Arthropoda	Insecta	Hymenoptera	Apidae	Anthophora montana	Cresson 1869	Anthophora	montana	CPMAB	2009-11-08	Pinyon-Juniper	Not Recorded	White Pollinator Cup	United States	Arizona	Coconino	PJ8	35514	-1116232
Colorado Plateau Museum of Arthropod Biodiversity	NAUF4A0000534	Animalia	Arthropoda	Insecta	Hymenoptera	Apidae	Anthophora montana	Cresson 1869	Anthophora	montana	CPMAB	2009-11-08	Ponderosa Pine	Meadow	Not Recorded	Blue Pollinator Cup	United States	Arizona	Coconino	PP5M	354162	-1116716
Colorado Plateau Museum of Arthropod Biodiversity	NAUF4A0000535	Animalia	Arthropoda	Insecta	Hymenoptera	Apidae	Anthophora montana	Cresson 1869	Anthophora	montana	CPMAB	2009-11-08	Ponderosa Pine	Meadow	Not Recorded	Blue Pollinator Cup	United States	Arizona	Coconino	PP5M	354162	-1116716
Colorado Plateau Museum of Arthropod Biodiversity	NAUF4A0000540	Animalia	Arthropoda	Insecta	Hymenoptera	Apidae	Anthophora montana	Cresson 1869	Anthophora	montana	CPMAB	2009-11-08	Ponderosa Pine	Meadow	Not Recorded	Blue Pollinator Cup	United States	Arizona	Coconino	PP5M	354162	-1116716
Colorado Plateau Museum of Arthropod Biodiversity	NAUF4A0000541	Animalia	Arthropoda	Insecta	Hymenoptera	Apidae	Anthophora montana	Cresson 1869	Anthophora	montana	K.R. Wetherill	2009-11-08	Ponderosa Pine	Meadow	Male	Blue Pollinator Cup	United States	Arizona	Coconino	PP5M	354162	-1116716
Colorado Plateau Museum of Arthropod Biodiversity	NAUF4A0006044	Animalia	Arthropoda	Insecta	Hymenoptera	Apidae	Anthophora montana	Cresson 1869	Anthophora	montana	CPMAB	2009-11-08	Ponderosa Pine	Meadow	Not Recorded	Pollinator Cup	United States	Arizona	Coconino	PP5M	354162	-1116716
Colorado Plateau Museum of Arthropod Biodiversity	NAUF4A0006045	Animalia	Arthropoda	Insecta	Hymenoptera	Apidae	Anthophora montana	Cresson 1869	Anthophora	montana	K.R. Wetherill	2009-11-08	Ponderosa Pine	Meadow	Male	White Pollinator Cup	United States	Arizona	Coconino	PP5M	354162	-1116716
Colorado Plateau Museum of Arthropod Biodiversity	NAU4FA0006055	Animalia	Arthropoda	Insecta	Hymenoptera	Apidae	Anthophora montana	Cresson 1869	Anthophora	montana	CPMAB	2009-09-09	Mixed Conifer	Not Recorded	Pollinator Cup	United States	Arizona	Coconino	MC3M	35329	-111739
Colorado Plateau Museum of Arthropod Biodiversity	NAUF4A0006055	Animalia	Arthropoda	Insecta	Hymenoptera	Apidae	Anthophora montana	Cresson 1869	Anthophora	montana	CPMAB	2009-09-09	Mixed Conifer	Not Recorded	Pollinator Cup	United States	Arizona	Coconino	MC3M	35329	-111739
Colorado Plateau Museum of Arthropod Biodiversity	NAU4FA0006054	Animalia	Arthropoda	Insecta	Hymenoptera	Apidae	Anthophora montana	Cresson 1869	Anthophora	montana	CPMAB	2009-09-09	Mixed Conifer	Not Recorded	White Pollinator Cup	United States	Arizona	Coconino	MC4M	353543	-111732
Colorado Plateau Museum of Arthropod Biodiversity	NAUF4A0006054	Animalia	Arthropoda	Insecta	Hymenoptera	Apidae	Anthophora montana	Cresson 1869	Anthophora	montana	CPMAB	2009-09-09	Mixed Conifer	Not Recorded	White Pollinator Cup	United States	Arizona	Coconino	MC4M	353543	-111732
Colorado Plateau Museum of Arthropod Biodiversity	NAUF4A0007008	Animalia	Arthropoda	Insecta	Hymenoptera	Apidae	Anthophora montana	Cresson 1869	Anthophora	montana	CPMAB	2010-08-04	Desert Shrub	Not Recorded	Blue Pollinator Cup	United States	Arizona	Coconino	DS1	356927	-111426
Colorado Plateau Museum of Arthropod Biodiversity	NAU4FA0006056	Animalia	Arthropoda	Insecta	Hymenoptera	Apidae	Anthophora montana	Cresson 1869	Anthophora	montana	CPMAB	7/20/10	Ponderosa Pine	Meadow	Not Recorded	White Pollinator Cup	United States	Arizona	Coconino	PP5M	354162	-1116716
Colorado Plateau Museum of Arthropod Biodiversity	NAU4FA0006057	Animalia	Arthropoda	Insecta	Hymenoptera	Apidae	Anthophora montana	Cresson 1869	Anthophora	montana	CPMAB	7/20/10	Ponderosa Pine	Meadow	Not Recorded	Blue Pollinator Cup	United States	Arizona	Coconino	PP5M	354162	-1116716
Colorado Plateau Museum of Arthropod Biodiversity	NAU4FA0006058	Animalia	Arthropoda	Insecta	Hymenoptera	Apidae	Anthophora montana	Cresson 1869	Anthophora	montana	CPMAB	7/20/10	Ponderosa Pine	Meadow	Not Recorded	Yellow Pollinator Cup	United States	Arizona	Coconino	PP5M	354162	-1116716
Colorado Plateau Museum of Arthropod Biodiversity	NAU4FA0006059	Animalia	Arthropoda	Insecta	Hymenoptera	Apidae	Anthophora montana	Cresson 1869	Anthophora	montana	CPMAB	7/20/10	Ponderosa Pine	Meadow	Not Recorded	Yellow Pollinator Cup	United States	Arizona	Coconino	PP5M	354162	-1116716
Colorado Plateau Museum of Arthropod Biodiversity	NAU4FA0006060	Animalia	Arthropoda	Insecta	Hymenoptera	Apidae	Anthophora montana	Cresson 1869	Anthophora	montana	CPMAB	7/20/10	Ponderosa Pine	Meadow	Not Recorded	Blue Pollinator Cup	United States	Arizona	Coconino	PP5M	354162	-1116716
Colorado Plateau Museum of Arthropod Biodiversity	NAU4FA0006061	Animalia	Arthropoda	Insecta	Hymenoptera	Apidae	Anthophora montana	Cresson 1869	Anthophora	montana	CPMAB	7/20/10	Ponderosa Pine	Meadow	Not Recorded	White Pollinator Cup	United States	Arizona	Coconino	PP5M	354162	-1116716
Colorado Plateau Museum of Arthropod Biodiversity	NAU4FA0006062	Animalia	Arthropoda	Insecta	Hymenoptera	Apidae	Anthophora montana	Cresson 1869	Anthophora	montana	CPMAB	7/20/10	Ponderosa Pine	Meadow	Not Recorded	White Pollinator Cup	United States	Arizona	Coconino	PP5M	354162	-1116716
Colorado Plateau Museum of Arthropod Biodiversity	NAU4FA0006063	Animalia	Arthropoda	Insecta	Hymenoptera	Apidae	Anthophora montana	Cresson 1869	Anthophora	montana	CPMAB	7/20/10	Ponderosa Pine	Meadow	Not Recorded	Yellow Pollinator Cup	United States	Arizona	Coconino	PP5M	354162	-1116716
Colorado Plateau Museum of Arthropod Biodiversity	NAU4FA0006064	Animalia	Arthropoda	Insecta	Hymenoptera	Apidae	Anthophora montana	Cresson 1869	Anthophora	montana	CPMAB	7/20/10	Ponderosa Pine	Meadow	Not Recorded	Blue Pollinator Cup	United States	Arizona	Coconino	PP5M	354162	-1116716
Colorado Plateau Museum of Arthropod Biodiversity	NAU4FA0006065	Animalia	Arthropoda	Insecta	Hymenoptera	Apidae	Anthophora montana	Cresson 1869	Anthophora	montana	CPMAB	7/20/10	Ponderosa Pine	Meadow	Not Recorded	Yellow Pollinator Cup	United States	Arizona	Coconino	PP5M	354162	-1116716
Colorado Plateau Museum of Arthropod Biodiversity	NAU4FA0006066	Animalia	Arthropoda	Insecta	Hymenoptera	Apidae	Anthophora montana	Cresson 1869	Anthophora	montana	CPMAB	7/20/10	Ponderosa Pine	Meadow	Not Recorded	Yellow Pollinator Cup	United States	Arizona	Coconino	PP5M	354162	-1116716
Colorado Plateau Museum of Arthropod Biodiversity	NAU4FA0006067	Animalia	Arthropoda	Insecta	Hymenoptera	Apidae	Anthophora montana	Cresson 1869	Anthophora	montana	CPMAB	7/20/10	Ponderosa Pine	Meadow	Not Recorded	Yellow Pollinator Cup	United States	Arizona	Coconino	PP5M	354162	-1116716
Colorado Plateau Museum of Arthropod Biodiversity	NAU4FA0006068	Animalia	Arthropoda	Insecta	Hymenoptera	Apidae	Anthophora montana	Cresson 1869	Anthophora	montana	CPMAB	7/20/10	Ponderosa Pine	Meadow	Not Recorded	Yellow Pollinator Cup	United States	Arizona	Coconino	PP5M	354162	-1116716
Colorado Plateau Museum of Arthropod Biodiversity	NAU4FA0006069	Animalia	Arthropoda	Insecta	Hymenoptera	Apidae	Anthophora montana	Cresson 1869	Anthophora	montana	CPMAB	7/20/10	Ponderosa Pine	Meadow	Not Recorded	White Pollinator Cup	United States	Arizona	Coconino	PP5M	354162	-1116716
Colorado Plateau Museum of Arthropod Biodiversity	NAU4FA0006070	Animalia	Arthropoda	Insecta	Hymenoptera	Apidae	Anthophora montana	Cresson 1869	Anthophora	montana	CPMAB	7/20/10	Ponderosa Pine	Meadow	Not Recorded	White Pollinator Cup	United States	Arizona	Coconino	PP5M	354162	-1116716
Colorado Plateau Museum of Arthropod Biodiversity	NAU4FA0006071	Animalia	Arthropoda	Insecta	Hymenoptera	Apidae	Anthophora montana	Cresson 1869	Anthophora	montana	CPMAB	7/20/10	Ponderosa Pine	Meadow	Not Recorded	Yellow Pollinator Cup	United States	Arizona	Coconino	PP5M	354162	-1116716
Colorado Plateau Museum of Arthropod Biodiversity	NAU4FA0006072	Animalia	Arthropoda	Insecta	Hymenoptera	Apidae	Anthophora montana	Cresson 1869	Anthophora	montana	CPMAB	7/20/10	Ponderosa Pine	Meadow	Not Recorded	Yellow Pollinator Cup	United States	Arizona	Coconino	PP5M	354162	-1116716
Colorado Plateau Museum of Arthropod Biodiversity	NAU4FA0006073	Animalia	Arthropoda	Insecta	Hymenoptera	Apidae	Anthophora montana	Cresson 1869	Anthophora	montana	CPMAB	7/20/10	Ponderosa Pine	Meadow	Not Recorded	Yellow Pollinator Cup	United States	Arizona	Coconino	PP5M	354162	-1116716
Colorado Plateau Museum of Arthropod Biodiversity	NAU4FA0006074	Animalia	Arthropoda	Insecta	Hymenoptera	Apidae	Anthophora montana	Cresson 1869	Anthophora	montana	CPMAB	7/20/10	Ponderosa Pine	Meadow	Not Recorded	Yellow Pollinator Cup	United States	Arizona	Coconino	PP5M	354162	-1116716
Colorado Plateau Museum of Arthropod Biodiversity	NAU4FA0006075	Animalia	Arthropoda	Insecta	Hymenoptera	Apidae	Anthophora montana	Cresson 1869	Anthophora	montana	CPMAB	7/20/10	Ponderosa Pine	Meadow	Not Recorded	Yellow Pollinator Cup	United States	Arizona	Coconino	PP5M	354162	-1116716
Colorado Plateau Museum of Arthropod Biodiversity	NAU4FA0006076	Animalia	Arthropoda	Insecta	Hymenoptera	Apidae	Anthophora montana	Cresson 1869	Anthophora	montana	CPMAB	7/20/10	Ponderosa Pine	Meadow	Not Recorded	Yellow Pollinator Cup	United States	Arizona	Coconino	PP5M	354162	-1116716
Colorado Plateau Museum of Arthropod Biodiversity	NAU4FA0006077	Animalia	Arthropoda	Insecta	Hymenoptera	Apidae	Anthophora montana	Cresson 1869	Anthophora	montana	CPMAB	7/20/10	Ponderosa Pine	Meadow	Not Recorded	Yellow Pollinator Cup	United States	Arizona	Coconino	PP5M	354162	-1116716
Colorado Plateau Museum of Arthropod Biodiversity	NAU4FA0006078	Animalia	Arthropoda	Insecta	Hymenoptera	Apidae	Anthophora montana	Cresson 1869	Anthophora	montana	CPMAB	7/20/10	Ponderosa Pine	Meadow	Not Recorded	Yellow Pollinator Cup	United States	Arizona	Coconino	PP5M	354162	-1116716
Colorado Plateau Museum of Arthropod Biodiversity	NAUF4A0006056	Animalia	Arthropoda	Insecta	Hymenoptera	Apidae	Anthophora montana	Cresson 1869	Anthophora	montana	CPMAB	7/20/10	Ponderosa Pine	Meadow	Not Recorded	White Pollinator Cup	United States	Arizona	Coconino	PP5M	354162	-1116716
Colorado Plateau Museum of Arthropod Biodiversity	NAUF4A0006057	Animalia	Arthropoda	Insecta	Hymenoptera	Apidae	Anthophora montana	Cresson 1869	Anthophora	montana	CPMAB	7/20/10	Ponderosa Pine	Meadow	Not Recorded	Blue Pollinator Cup	United States	Arizona	Coconino	PP5M	354162	-1116716
Colorado Plateau Museum of Arthropod Biodiversity	NAUF4A0006058	Animalia	Arthropoda	Insecta	Hymenoptera	Apidae	Anthophora montana	Cresson 1869	Anthophora	montana	CPMAB	7/20/10	Ponderosa Pine	Meadow	Not Recorded	Yellow Pollinator Cup	United States	Arizona	Coconino	PP5M	354162	-1116716
Colorado Plateau Museum of Arthropod Biodiversity	NAUF4A0006059	Animalia	Arthropoda	Insecta	Hymenoptera	Apidae	Anthophora montana	Cresson 1869	Anthophora	montana	CPMAB	7/20/10	Ponderosa Pine	Meadow	Not Recorded	Yellow Pollinator Cup	United States	Arizona	Coconino	PP5M	354162	-1116716
Colorado Plateau Museum of Arthropod Biodiversity	NAUF4A0006060	Animalia	Arthropoda	Insecta	Hymenoptera	Apidae	Anthophora montana	Cresson 1869	Anthophora	montana	CPMAB	7/20/10	Ponderosa Pine	Meadow	Not Recorded	Blue Pollinator Cup	United States	Arizona	Coconino	PP5M	354162	-1116716
Colorado Plateau Museum of Arthropod Biodiversity	NAUF4A0006061	Animalia	Arthropoda	Insecta	Hymenoptera	Apidae	Anthophora montana	Cresson 1869	Anthophora	montana	CPMAB	7/20/10	Ponderosa Pine	Meadow	Not Recorded	White Pollinator Cup	United States	Arizona	Coconino	PP5M	354162	-1116716
Colorado Plateau Museum of Arthropod Biodiversity	NAUF4A0006062	Animalia	Arthropoda	Insecta	Hymenoptera	Apidae	Anthophora montana	Cresson 1869	Anthophora	montana	CPMAB	7/20/10	Ponderosa Pine	Meadow	Not Recorded	White Pollinator Cup	United States	Arizona	Coconino	PP5M	354162	-1116716
Colorado Plateau Museum of Arthropod Biodiversity	NAUF4A0006063	Animalia	Arthropoda	Insecta	Hymenoptera	Apidae	Anthophora montana	Cresson 1869	Anthophora	montana	CPMAB	7/20/10	Ponderosa Pine	Meadow	Not Recorded	Yellow Pollinator Cup	United States	Arizona	Coconino	PP5M	354162	-1116716
Colorado Plateau Museum of Arthropod Biodiversity	NAUF4A0006064	Animalia	Arthropoda	Insecta	Hymenoptera	Apidae	Anthophora montana	Cresson 1869	Anthophora	montana	CPMAB	7/20/10	Ponderosa Pine	Meadow	Not Recorded	Blue Pollinator Cup	United States	Arizona	Coconino	PP5M	354162	-1116716
Colorado Plateau Museum of Arthropod Biodiversity	NAUF4A0006065	Animalia	Arthropoda	Insecta	Hymenoptera	Apidae	Anthophora montana	Cresson 1869	Anthophora	montana	CPMAB	7/20/10	Ponderosa Pine	Meadow	Not Recorded	Yellow Pollinator Cup	United States	Arizona	Coconino	PP5M	354162	-1116716
Colorado Plateau Museum of Arthropod Biodiversity	NAUF4A0006066	Animalia	Arthropoda	Insecta	Hymenoptera	Apidae	Anthophora montana	Cresson 1869	Anthophora	montana	CPMAB	7/20/10	Ponderosa Pine	Meadow	Not Recorded	Yellow Pollinator Cup	United States	Arizona	Coconino	PP5M	354162	-1116716
Colorado Plateau Museum of Arthropod Biodiversity	NAUF4A0006067	Animalia	Arthropoda	Insecta	Hymenoptera	Apidae	Anthophora montana	Cresson 1869	Anthophora	montana	CPMAB	7/20/10	Ponderosa Pine	Meadow	Not Recorded	Yellow Pollinator Cup	United States	Arizona	Coconino	PP5M	354162	-1116716
Colorado Plateau Museum of Arthropod Biodiversity	NAUF4A0006068	Animalia	Arthropoda	Insecta	Hymenoptera	Apidae	Anthophora montana	Cresson 1869	Anthophora	montana	CPMAB	7/20/10	Ponderosa Pine	Meadow	Not Recorded	Yellow Pollinator Cup	United States	Arizona	Coconino	PP5M	354162	-1116716
Colorado Plateau Museum of Arthropod Biodiversity	NAUF4A0006069	Animalia	Arthropoda	Insecta	Hymenoptera	Apidae	Anthophora montana	Cresson 1869	Anthophora	montana	CPMAB	7/20/10	Ponderosa Pine	Meadow	Not Recorded	White Pollinator Cup	United States	Arizona	Coconino	PP5M	354162	-1116716
Colorado Plateau Museum of Arthropod Biodiversity	NAUF4A0006070	Animalia	Arthropoda	Insecta	Hymenoptera	Apidae	Anthophora montana	Cresson 1869	Anthophora	montana	CPMAB	7/20/10	Ponderosa Pine	Meadow	Not Recorded	White Pollinator Cup	United States	Arizona	Coconino	PP5M	354162	-1116716
Colorado Plateau Museum of Arthropod Biodiversity	NAUF4A0006071	Animalia	Arthropoda	Insecta	Hymenoptera	Apidae	Anthophora montana	Cresson 1869	Anthophora	montana	CPMAB	7/20/10	Ponderosa Pine	Meadow	Not Recorded	Yellow Pollinator Cup	United States	Arizona	Coconino	PP5M	354162	-1116716
Colorado Plateau Museum of Arthropod Biodiversity	NAUF4A0006072	Animalia	Arthropoda	Insecta	Hymenoptera	Apidae	Anthophora montana	Cresson 1869	Anthophora	montana	CPMAB	7/20/10	Ponderosa Pine	Meadow	Not Recorded	Yellow Pollinator Cup	United States	Arizona	Coconino	PP5M	354162	-1116716
Colorado Plateau Museum of Arthropod Biodiversity	NAUF4A0006073	Animalia	Arthropoda	Insecta	Hymenoptera	Apidae	Anthophora montana	Cresson 1869	Anthophora	montana	CPMAB	7/20/10	Ponderosa Pine	Meadow	Not Recorded	Yellow Pollinator Cup	United States	Arizona	Coconino	PP5M	354162	-1116716
Colorado Plateau Museum of Arthropod Biodiversity	NAUF4A0006074	Animalia	Arthropoda	Insecta	Hymenoptera	Apidae	Anthophora montana	Cresson 1869	Anthophora	montana	CPMAB	7/20/10	Ponderosa Pine	Meadow	Not Recorded	Yellow Pollinator Cup	United States	Arizona	Coconino	PP5M	354162	-1116716
Colorado Plateau Museum of Arthropod Biodiversity	NAUF4A0006075	Animalia	Arthropoda	Insecta	Hymenoptera	Apidae	Anthophora montana	Cresson 1869	Anthophora	montana	CPMAB	7/20/10	Ponderosa Pine	Meadow	Not Recorded	Yellow Pollinator Cup	United States	Arizona	Coconino	PP5M	354162	-1116716
Colorado Plateau Museum of Arthropod Biodiversity	NAUF4A0006076	Animalia	Arthropoda	Insecta	Hymenoptera	Apidae	Anthophora montana	Cresson 1869	Anthophora	montana	CPMAB	7/20/10	Ponderosa Pine	Meadow	Not Recorded	Yellow Pollinator Cup	United States	Arizona	Coconino	PP5M	354162	-1116716
Colorado Plateau Museum of Arthropod Biodiversity	NAUF4A0006077	Animalia	Arthropoda	Insecta	Hymenoptera	Apidae	Anthophora montana	Cresson 1869	Anthophora	montana	CPMAB	7/20/10	Ponderosa Pine	Meadow	Not Recorded	Yellow Pollinator Cup	United States	Arizona	Coconino	PP5M	354162	-1116716
Colorado Plateau Museum of Arthropod Biodiversity	NAUF4A0006078	Animalia	Arthropoda	Insecta	Hymenoptera	Apidae	Anthophora montana	Cresson 1869	Anthophora	montana	CPMAB	7/20/10	Ponderosa Pine	Meadow	Not Recorded	Yellow Pollinator Cup	United States	Arizona	Coconino	PP5M	354162	-1116716
Colorado Plateau Museum of Arthropod Biodiversity	NAUF4A0085771	Animalia	Arthropoda	Insecta	Hymenoptera	Apidae	Anthophora montana	Cresson 1869	Anthophora	montana	K.R. Wetherill	7/20/10	Ponderosa Pine	Meadow	Male	Blue Pollinator Cup	United States	Arizona	Coconino	PP5M	354162	-1116716
Colorado Plateau Museum of Arthropod Biodiversity	NAU4FA0006050	Animalia	Arthropoda	Insecta	Hymenoptera	Apidae	Anthophora montana	Cresson 1869	Anthophora	montana	CPMAB	8/16/10	Desert Grassland	Not Recorded	Blue Pollinator Cup	United States	Arizona	Coconino	DG1	35581	-111656
Colorado Plateau Museum of Arthropod Biodiversity	NAUF4A0006046	Animalia	Arthropoda	Insecta	Hymenoptera	Apidae	Anthophora montana	Cresson 1869	Anthophora	montana	CPMAB	8/16/10	Desert Grassland	Not Recorded	Pollinator Cup	United States	Arizona	Coconino	DG1	35581	-111656
Colorado Plateau Museum of Arthropod Biodiversity	NAUF4A0006047	Animalia	Arthropoda	Insecta	Hymenoptera	Apidae	Anthophora montana	Cresson 1869	Anthophora	montana	CPMAB	8/16/10	Desert Grassland	Not Recorded	Pollinator Cup	United States	Arizona	Coconino	DG1	35581	-111656
Colorado Plateau Museum of Arthropod Biodiversity	NAUF4A0006050	Animalia	Arthropoda	Insecta	Hymenoptera	Apidae	Anthophora montana	Cresson 1869	Anthophora	montana	CPMAB	8/16/10	Desert Grassland	Not Recorded	Blue Pollinator Cup	United States	Arizona	Coconino	DG1	35581	-111656
Colorado Plateau Museum of Arthropod Biodiversity	NAUF4A0082786	Animalia	Arthropoda	Insecta	Hymenoptera	Apidae	Anthophora montana	Cresson 1869	Anthophora	montana	CPMAB	8/16/10	Desert Grassland	Not Recorded	Yellow pollinator cup	United States	Arizona	Coconino	DG1	35581	-111656
Colorado Plateau Museum of Arthropod Biodiversity	NAUF4A0082791	Animalia	Arthropoda	Insecta	Hymenoptera	Apidae	Anthophora montana	Cresson 1869	Anthophora	montana	CPMAB	8/16/10	Desert Grassland	Not Recorded	Blue Pollinator Cup	United States	Arizona	Coconino	DG1	35581	-111656
Colorado Plateau Museum of Arthropod Biodiversity	NAUF4A0088420	Animalia	Arthropoda	Insecta	Hymenoptera	Apidae	Anthophora montana	Cresson 1869	Anthophora	montana	CPMAB	6/28/11	Desert Shrub	Not Recorded	Pollinator Cup	United States	Arizona	Coconino	DS1	356927	-111426
Colorado Plateau Museum of Arthropod Biodiversity	NAUF4A0088421	Animalia	Arthropoda	Insecta	Hymenoptera	Apidae	Anthophora montana	Cresson 1869	Anthophora	montana	CPMAB	6/28/11	Desert Shrub	Not Recorded	Pollinator Cup	United States	Arizona	Coconino	DS1	356927	-111426
Colorado Plateau Museum of Arthropod Biodiversity	NAUF4A0041314	Animalia	Arthropoda	Insecta	Hymenoptera	Apidae	Anthophora montana	Cresson 1869	Anthophora	montana	T. Griswold	6/28/11	Ponderosa Pine	Meadow	Not Recorded	Pollinator Cup	United States	Arizona	Coconino	PP5M	354162	-1116716
Colorado Plateau Museum of Arthropod Biodiversity	NAUF4A0088422	Animalia	Arthropoda	Insecta	Hymenoptera	Apidae	Anthophora montana	Cresson 1869	Anthophora	montana	CPMAB	7/21/11	Desert Grassland	Not Recorded	Pollinator Cup	United States	Arizona	Coconino	DG1	35581	-111656
Colorado Plateau Museum of Arthropod Biodiversity	NAUF4A0088423	Animalia	Arthropoda	Insecta	Hymenoptera	Apidae	Anthophora montana	Cresson 1869	Anthophora	montana	CPMAB	7/21/11	Desert Grassland	Not Recorded	Pollinator Cup	United States	Arizona	Coconino	DG1	35581	-111656
Colorado Plateau Museum of Arthropod Biodiversity	NAUF4A0088424	Animalia	Arthropoda	Insecta	Hymenoptera	Apidae	Anthophora montana	Cresson 1869	Anthophora	montana	CPMAB	7/21/11	Desert Grassland	Not Recorded	Pollinator Cup	United States	Arizona	Coconino	DG1	35581	-111656
Colorado Plateau Museum of Arthropod Biodiversity	NAUF4A0088425	Animalia	Arthropoda	Insecta	Hymenoptera	Apidae	Anthophora montana	Cresson 1869	Anthophora	montana	CPMAB	7/21/11	Desert Grassland	Not Recorded	Pollinator Cup	United States	Arizona	Coconino	DG1	35581	-111656
Colorado Plateau Museum of Arthropod Biodiversity	NAUF4A0085775	Animalia	Arthropoda	Insecta	Hymenoptera	Apidae	Anthophora montana	Cresson 1869	Anthophora	montana	CPMAB	6/19/12	Desert Grassland	Not Recorded	White Pollinator Cup	United States	Arizona	Coconino	DG1	35581	-111656
Colorado Plateau Museum of Arthropod Biodiversity	NAUF4A0085776	Animalia	Arthropoda	Insecta	Hymenoptera	Apidae	Anthophora montana	Cresson 1869	Anthophora	montana	CPMAB	6/19/12	Desert Grassland	Not Recorded	White Pollinator Cup	United States	Arizona	Coconino	DG1	35581	-111656
Colorado Plateau Museum of Arthropod Biodiversity	NAUF4A0085777	Animalia	Arthropoda	Insecta	Hymenoptera	Apidae	Anthophora montana	Cresson 1869	Anthophora	montana	CPMAB	6/19/12	Desert Grassland	Not Recorded	Blue Pollinator Cup	United States	Arizona	Coconino	DG1	35581	-111656
Colorado Plateau Museum of Arthropod Biodiversity	NAUF4A0085778	Animalia	Arthropoda	Insecta	Hymenoptera	Apidae	Anthophora montana	Cresson 1869	Anthophora	montana	CPMAB	6/19/12	Desert Grassland	Not Recorded	White Pollinator Cup	United States	Arizona	Coconino	DG1	35581	-111656
Colorado Plateau Museum of Arthropod Biodiversity	NAUF4A0085779	Animalia	Arthropoda	Insecta	Hymenoptera	Apidae	Anthophora montana	Cresson 1869	Anthophora	montana	CPMAB	6/19/12	Desert Grassland	Not Recorded	Yellow pollinator cup	United States	Arizona	Coconino	DG1	35581	-111656
Colorado Plateau Museum of Arthropod Biodiversity	NAUF4A0085780	Animalia	Arthropoda	Insecta	Hymenoptera	Apidae	Anthophora montana	Cresson 1869	Anthophora	montana	CPMAB	6/19/12	Desert Grassland	Not Recorded	White Pollinator Cup	United States	Arizona	Coconino	DG1	35581	-111656
Colorado Plateau Museum of Arthropod Biodiversity	NAUF4A0085781	Animalia	Arthropoda	Insecta	Hymenoptera	Apidae	Anthophora montana	Cresson 1869	Anthophora	montana	CPMAB	6/19/12	Desert Grassland	Not Recorded	Blue Pollinator Cup	United States	Arizona	Coconino	DG1	35581	-111656
Colorado Plateau Museum of Arthropod Biodiversity	NAUF4A0085782	Animalia	Arthropoda	Insecta	Hymenoptera	Apidae	Anthophora montana	Cresson 1869	Anthophora	montana	CPMAB	6/19/12	Desert Grassland	Not Recorded	Blue Pollinator Cup	United States	Arizona	Coconino	DG1	35581	-111656
Colorado Plateau Museum of Arthropod Biodiversity	NAUF4A0081571	Animalia	Arthropoda	Insecta	Hymenoptera	Apidae	Anthophora montana	Cresson 1869	Anthophora	montana	T. Griswold	6/19/12	Desert Shrub	Not Recorded	Pollinator Cup	United States	Arizona	Coconino	DS1	356927	-111426
Colorado Plateau Museum of Arthropod Biodiversity	NAUF4A0040291	Animalia	Arthropoda	Insecta	Hymenoptera	Apidae	Anthophora montana	Cresson 1869	Anthophora	montana	T. Griswold	6/19/12	Ponderosa Pine	Meadow	Not Recorded	Pollinator Cup	United States	Arizona	Coconino	PP5M	354162	-1116716
Colorado Plateau Museum of Arthropod Biodiversity	NAUF4A0040292	Animalia	Arthropoda	Insecta	Hymenoptera	Apidae	Anthophora montana	Cresson 1869	Anthophora	montana	T. Griswold	6/19/12	Ponderosa Pine	Meadow	Not Recorded	Pollinator Cup	United States	Arizona	Coconino	PP5M	354162	-1116716
Colorado Plateau Museum of Arthropod Biodiversity	NAUF4A0040293	Animalia	Arthropoda	Insecta	Hymenoptera	Apidae	Anthophora montana	Cresson 1869	Anthophora	montana	T. Griswold	6/19/12	Ponderosa Pine	Meadow	Not Recorded	Pollinator Cup	United States	Arizona	Coconino	PP5M	354162	-1116716
Colorado Plateau Museum of Arthropod Biodiversity	NAUF4A0040294	Animalia	Arthropoda	Insecta	Hymenoptera	Apidae	Anthophora montana	Cresson 1869	Anthophora	montana	T. Griswold	6/19/12	Ponderosa Pine	Meadow	Not Recorded	Pollinator Cup	United States	Arizona	Coconino	PP5M	354162	-1116716
Colorado Plateau Museum of Arthropod Biodiversity	NAUF4A0040390	Animalia	Arthropoda	Insecta	Hymenoptera	Apidae	Anthophora montana	Cresson 1869	Anthophora	montana	T. Griswold	6/19/12	Ponderosa Pine	Meadow	Not Recorded	Pollinator Cup	United States	Arizona	Coconino	PP5M	354162	-1116716
Colorado Plateau Museum of Arthropod Biodiversity	NAUF4A0040414	Animalia	Arthropoda	Insecta	Hymenoptera	Apidae	Anthophora montana	Cresson 1869	Anthophora	montana	CPMAB	6/19/12	Ponderosa Pine	Not Recorded	White Pollinator Cup	United States	Arizona	Coconino	PP5M	354162	-1116716
Colorado Plateau Museum of Arthropod Biodiversity	NAUF4A0040444	Animalia	Arthropoda	Insecta	Hymenoptera	Apidae	Anthophora montana	Cresson 1869	Anthophora	montana	T. Griswold	6/19/12	Ponderosa Pine	Meadow	Not Recorded	Pollinator Cup	United States	Arizona	Coconino	PP5M	354162	-1116716
Colorado Plateau Museum of Arthropod Biodiversity	NAUF4A0040473	Animalia	Arthropoda	Insecta	Hymenoptera	Apidae	Anthophora montana	Cresson 1869	Anthophora	montana	CPMAB	6/19/12	Ponderosa Pine	Not Recorded	White Pollinator Cup	United States	Arizona	Coconino	PP5M	354162	-1116716
Colorado Plateau Museum of Arthropod Biodiversity	NAUF4A0040474	Animalia	Arthropoda	Insecta	Hymenoptera	Apidae	Anthophora montana	Cresson 1869	Anthophora	montana	CPMAB	6/19/12	Ponderosa Pine	Not Recorded	White Pollinator Cup	United States	Arizona	Coconino	PP5M	354162	-1116716
Colorado Plateau Museum of Arthropod Biodiversity	NAUF4A0081565	Animalia	Arthropoda	Insecta	Hymenoptera	Apidae	Anthophora montana	Cresson 1869	Anthophora	montana	T. Griswold	6/19/12	Ponderosa Pine	Meadow	Not Recorded	Pollinator Cup	United States	Arizona	Coconino	PP5M	354162	-1116716
Colorado Plateau Museum of Arthropod Biodiversity	NAUF4A0081566	Animalia	Arthropoda	Insecta	Hymenoptera	Apidae	Anthophora montana	Cresson 1869	Anthophora	montana	T. Griswold	6/19/12	Ponderosa Pine	Meadow	Not Recorded	Pollinator Cup	United States	Arizona	Coconino	PP5M	354162	-1116716
Colorado Plateau Museum of Arthropod Biodiversity	NAUF4A0081567	Animalia	Arthropoda	Insecta	Hymenoptera	Apidae	Anthophora montana	Cresson 1869	Anthophora	montana	T. Griswold	6/19/12	Ponderosa Pine	Meadow	Not Recorded	Pollinator Cup	United States	Arizona	Coconino	PP5M	354162	-1116716
Colorado Plateau Museum of Arthropod Biodiversity	NAUF4A0081568	Animalia	Arthropoda	Insecta	Hymenoptera	Apidae	Anthophora montana	Cresson 1869	Anthophora	montana	T. Griswold	6/19/12	Ponderosa Pine	Meadow	Not Recorded	Pollinator Cup	United States	Arizona	Coconino	PP5M	354162	-1116716
Colorado Plateau Museum of Arthropod Biodiversity	NAUF4A0081569	Animalia	Arthropoda	Insecta	Hymenoptera	Apidae	Anthophora montana	Cresson 1869	Anthophora	montana	T. Griswold	6/19/12	Ponderosa Pine	Meadow	Not Recorded	Pollinator Cup	United States	Arizona	Coconino	PP5M	354162	-1116716
Colorado Plateau Museum of Arthropod Biodiversity	NAUF4A0081570	Animalia	Arthropoda	Insecta	Hymenoptera	Apidae	Anthophora montana	Cresson 1869	Anthophora	montana	T. Griswold	6/19/12	Ponderosa Pine	Meadow	Not Recorded	Pollinator Cup	United States	Arizona	Coconino	PP5M	354162	-1116716
Colorado Plateau Museum of Arthropod Biodiversity	NAUF4A0088428	Animalia	Arthropoda	Insecta	Hymenoptera	Apidae	Anthophora montana	Cresson 1869	Anthophora	montana	CPMAB	6/19/12	Ponderosa Pine	Meadow	Not Recorded	Pollinator Cup	United States	Arizona	Coconino	PP5M	354162	-1116716
Colorado Plateau Museum of Arthropod Biodiversity	NAUF4A0088429	Animalia	Arthropoda	Insecta	Hymenoptera	Apidae	Anthophora montana	Cresson 1869	Anthophora	montana	CPMAB	6/19/12	Ponderosa Pine	Meadow	Not Recorded	Pollinator Cup	United States	Arizona	Coconino	PP5M	354162	-1116716
Colorado Plateau Museum of Arthropod Biodiversity	NAUF4A0088430	Animalia	Arthropoda	Insecta	Hymenoptera	Apidae	Anthophora montana	Cresson 1869	Anthophora	montana	CPMAB	6/19/12	Ponderosa Pine	Meadow	Not Recorded	Pollinator Cup	United States	Arizona	Coconino	PP5M	354162	-1116716
Colorado Plateau Museum of Arthropod Biodiversity	NAUF4A0088431	Animalia	Arthropoda	Insecta	Hymenoptera	Apidae	Anthophora montana	Cresson 1869	Anthophora	montana	CPMAB	6/19/12	Ponderosa Pine	Meadow	Not Recorded	Pollinator Cup	United States	Arizona	Coconino	PP5M	354162	-1116716
Colorado Plateau Museum of Arthropod Biodiversity	NAUF4A0088432	Animalia	Arthropoda	Insecta	Hymenoptera	Apidae	Anthophora montana	Cresson 1869	Anthophora	montana	CPMAB	6/19/12	Ponderosa Pine	Meadow	Not Recorded	Pollinator Cup	United States	Arizona	Coconino	PP5M	354162	-1116716
Colorado Plateau Museum of Arthropod Biodiversity	NAUF4A0088414	Animalia	Arthropoda	Insecta	Hymenoptera	Apidae	Anthophora montana	Cresson 1869	Anthophora	montana	CPMAB	7/24/12	Desert Shrub	Not Recorded	Pollinator Cup	United States	Arizona	Coconino	DS1	356927	-111426
Colorado Plateau Museum of Arthropod Biodiversity	NAUF4A0088415	Animalia	Arthropoda	Insecta	Hymenoptera	Apidae	Anthophora montana	Cresson 1869	Anthophora	montana	CPMAB	7/24/12	Desert Shrub	Not Recorded	Pollinator Cup	United States	Arizona	Coconino	DS1	356927	-111426
Colorado Plateau Museum of Arthropod Biodiversity	NAUF4A0088416	Animalia	Arthropoda	Insecta	Hymenoptera	Apidae	Anthophora montana	Cresson 1869	Anthophora	montana	CPMAB	7/24/12	Desert Shrub	Not Recorded	Pollinator Cup	United States	Arizona	Coconino	DS1	356927	-111426
Colorado Plateau Museum of Arthropod Biodiversity	NAUF4A0088417	Animalia	Arthropoda	Insecta	Hymenoptera	Apidae	Anthophora montana	Cresson 1869	Anthophora	montana	CPMAB	7/24/12	Desert Shrub	Not Recorded	Pollinator Cup	United States	Arizona	Coconino	DS1	356927	-111426
Colorado Plateau Museum of Arthropod Biodiversity	NAUF4A0088418	Animalia	Arthropoda	Insecta	Hymenoptera	Apidae	Anthophora montana	Cresson 1869	Anthophora	montana	CPMAB	7/24/12	Desert Shrub	Not Recorded	Pollinator Cup	United States	Arizona	Coconino	DS1	356927	-111426
Colorado Plateau Museum of Arthropod Biodiversity	NAUF4A0088419	Animalia	Arthropoda	Insecta	Hymenoptera	Apidae	Anthophora montana	Cresson 1869	Anthophora	montana	CPMAB	7/24/12	Desert Shrub	Not Recorded	Pollinator Cup	United States	Arizona	Coconino	DS1	356927	-111426
Colorado Plateau Museum of Arthropod Biodiversity	NAUF4A0088413	Animalia	Arthropoda	Insecta	Hymenoptera	Apidae	Anthophora montana	Cresson 1869	Anthophora	montana	CPMAB	7/24/12	Pinyon-Juniper	Not Recorded	Pollinator Cup	United States	Arizona	Coconino	PJ8	35514	-1116232
Colorado Plateau Museum of Arthropod Biodiversity	NAUF4A0082790	Animalia	Arthropoda	Insecta	Hymenoptera	Apidae	Anthophora montana	Cresson 1869	Anthophora	montana	CPMAB	8/20/12	Desert Grassland	Not Recorded	White Pollinator Cup	United States	Arizona	Coconino	DG1	35581	-111656
Colorado Plateau Museum of Arthropod Biodiversity	NAUF4A0088426	Animalia	Arthropoda	Insecta	Hymenoptera	Apidae	Anthophora montana	Cresson 1869	Anthophora	montana	CPMAB	8/20/12	Pinyon-Juniper	Not Recorded	Pollinator Cup	United States	Arizona	Coconino	PJ8	35514	-1116232
Colorado Plateau Museum of Arthropod Biodiversity	NAUF4A0088427	Animalia	Arthropoda	Insecta	Hymenoptera	Apidae	Anthophora montana	Cresson 1869	Anthophora	montana	CPMAB	8/20/12	Pinyon-Juniper	Not Recorded	Pollinator Cup	United States	Arizona	Coconino	PJ8	35514	-1116232
Colorado Plateau Museum of Arthropod Biodiversity	NAUF4A0007066	Animalia	Arthropoda	Insecta	Hymenoptera	Apidae	Anthophora montana	Cresson 1869	Anthophora	montana	CPMAB	6/26/13	Mixed Conifer	Meadow	Not Recorded	Blue Pollinator Cup	United States	Arizona	Coconino	MC1M	353285	-111738
Colorado Plateau Museum of Arthropod Biodiversity	NAUF4A0007133	Animalia	Arthropoda	Insecta	Hymenoptera	Apidae	Anthophora montana	Cresson 1869	Anthophora	montana	CPMAB	6/26/13	Mixed Conifer	Meadow	Male	Blue Pollinator Cup	United States	Arizona	Coconino	MC1M	353285	-111738
Colorado Plateau Museum of Arthropod Biodiversity	NAUF4A0007147	Animalia	Arthropoda	Insecta	Hymenoptera	Apidae	Anthophora montana	Cresson 1869	Anthophora	montana	CPMAB	6/26/13	Mixed Conifer	Meadow	Not Recorded	Blue Pollinator Cup	United States	Arizona	Coconino	MC4M	353543	-111732
Colorado Plateau Museum of Arthropod Biodiversity	NAUF4A0007140	Animalia	Arthropoda	Insecta	Hymenoptera	Apidae	Anthophora montana	Cresson 1869	Anthophora	montana	CPMAB	2013-01-07	Ponderosa Pine	Meadow	Not Recorded	Yellow Pollinator Cup	United States	Arizona	Coconino	PP1A	353511	-1117992
Colorado Plateau Museum of Arthropod Biodiversity	NAUF4A0007061	Animalia	Arthropoda	Insecta	Hymenoptera	Apidae	Anthophora montana	Cresson 1869	Anthophora	montana	CPMAB	2013-01-07	Ponderosa Pine	Forest	Not Recorded	Blue Pollinator Cup	United States	Arizona	Coconino	PP1F	353861	-1117365
Colorado Plateau Museum of Arthropod Biodiversity	NAUF4A0007046	Animalia	Arthropoda	Insecta	Hymenoptera	Apidae	Anthophora montana	Cresson 1869	Anthophora	montana	CPMAB	2013-01-07	Ponderosa Pine	Meadow	Not Recorded	Blue Pollinator Cup	United States	Arizona	Coconino	PP2A	353453	-1118041
Colorado Plateau Museum of Arthropod Biodiversity	NAUF4A0007141	Animalia	Arthropoda	Insecta	Hymenoptera	Apidae	Anthophora montana	Cresson 1869	Anthophora	montana	CPMAB	2013-01-07	Ponderosa Pine	Meadow	Not Recorded	Blue Pollinator Cup	United States	Arizona	Coconino	PP2A	353453	-1118041
Colorado Plateau Museum of Arthropod Biodiversity	NAUF4A0007142	Animalia	Arthropoda	Insecta	Hymenoptera	Apidae	Anthophora montana	Cresson 1869	Anthophora	montana	CPMAB	2013-01-07	Ponderosa Pine	Meadow	Not Recorded	Yellow Pollinator Cup	United States	Arizona	Coconino	PP2A	353453	-1118041
Colorado Plateau Museum of Arthropod Biodiversity	NAUF4A0007151	Animalia	Arthropoda	Insecta	Hymenoptera	Apidae	Anthophora montana	Cresson 1869	Anthophora	montana	CPMAB	2013-01-07	Ponderosa Pine	Meadow	Not Recorded	Blue Pollinator Cup	United States	Arizona	Coconino	PP2A	353453	-1118041
Colorado Plateau Museum of Arthropod Biodiversity	NAUF4A0007152	Animalia	Arthropoda	Insecta	Hymenoptera	Apidae	Anthophora montana	Cresson 1869	Anthophora	montana	CPMAB	2013-01-07	Ponderosa Pine	Meadow	Not Recorded	Yellow Pollinator Cup	United States	Arizona	Coconino	PP2A	353453	-1118041
Colorado Plateau Museum of Arthropod Biodiversity	NAUF4A0007144	Animalia	Arthropoda	Insecta	Hymenoptera	Apidae	Anthophora montana	Cresson 1869	Anthophora	montana	CPMAB	2013-01-07	Ponderosa Pine	Forest	Not Recorded	White Pollinator Cup	United States	Arizona	Coconino	PP2F	353897	-1117245
Colorado Plateau Museum of Arthropod Biodiversity	NAUF4A0036465	Animalia	Arthropoda	Insecta	Hymenoptera	Apidae	Anthophora montana	Cresson 1869	Anthophora	montana	CPMAB	2013-01-07	Ponderosa Pine	Forest	Not Recorded	Yellow Pollinator Cup	United States	Arizona	Coconino	PP2F	353897	-1117245
Colorado Plateau Museum of Arthropod Biodiversity	NAUF4A0042841	Animalia	Arthropoda	Insecta	Hymenoptera	Apidae	Anthophora montana	Cresson 1869	Anthophora	montana	CPMAB	5/26/14	Mixed Conifer	Meadow	Not Recorded	White Pollinator Cup	United States	Arizona	Coconino	MC2M	353539	-1117306
Colorado Plateau Museum of Arthropod Biodiversity	NAUF4A0042834	Animalia	Arthropoda	Insecta	Hymenoptera	Apidae	Anthophora montana	Cresson 1869	Anthophora	montana	CPMAB	5/26/14	Ponderosa Pine	Meadow	Not Recorded	Yellow Pollinator Cup	United States	Arizona	Coconino	PP2A	353453	-1118041
Colorado Plateau Museum of Arthropod Biodiversity	NAUF4A0085772	Animalia	Arthropoda	Insecta	Hymenoptera	Apidae	Anthophora montana	Cresson 1869	Anthophora	montana	CPMAB	7/25/14	Mixed Conifer	Meadow	Not Recorded	Blue Pollinator Cup	United States	Arizona	Coconino	MC2M	353539	-1117306
Colorado Plateau Museum of Arthropod Biodiversity	NAUF4A0085788	Animalia	Arthropoda	Insecta	Hymenoptera	Apidae	Anthophora montana	Cresson 1869	Anthophora	montana	CPMAB	7/25/14	Mixed Conifer	Meadow	Not Recorded	Blue Pollinator Cup	United States	Arizona	Coconino	MC2M	353539	-1117306
Colorado Plateau Museum of Arthropod Biodiversity	NAUF4A0085773	Animalia	Arthropoda	Insecta	Hymenoptera	Apidae	Anthophora montana	Cresson 1869	Anthophora	montana	CPMAB	7/25/14	Ponderosa Pine	Meadow	Not Recorded	Blue Pollinator Cup	United States	Arizona	Coconino	PP5M	354162	-1116716
Colorado Plateau Museum of Arthropod Biodiversity	NAUF4A0085783	Animalia	Arthropoda	Insecta	Hymenoptera	Apidae	Anthophora montana	Cresson 1869	Anthophora	montana	CPMAB	7/25/14	Ponderosa Pine	Meadow	Not Recorded	Blue Pollinator Cup	United States	Arizona	Coconino	PP5M	354162	-1116716
Colorado Plateau Museum of Arthropod Biodiversity	NAUF4A0085784	Animalia	Arthropoda	Insecta	Hymenoptera	Apidae	Anthophora montana	Cresson 1869	Anthophora	montana	CPMAB	7/25/14	Ponderosa Pine	Meadow	Not Recorded	Blue Pollinator Cup	United States	Arizona	Coconino	PP5M	354162	-1116716
Colorado Plateau Museum of Arthropod Biodiversity	NAUF4A0085785	Animalia	Arthropoda	Insecta	Hymenoptera	Apidae	Anthophora montana	Cresson 1869	Anthophora	montana	CPMAB	7/25/14	Ponderosa Pine	Meadow	Not Recorded	Blue Pollinator Cup	United States	Arizona	Coconino	PP5M	354162	-1116716
Colorado Plateau Museum of Arthropod Biodiversity	NAUF4A0085786	Animalia	Arthropoda	Insecta	Hymenoptera	Apidae	Anthophora montana	Cresson 1869	Anthophora	montana	CPMAB	7/25/14	Ponderosa Pine	Meadow	Not Recorded	Yellow Pollinator Cup	United States	Arizona	Coconino	PP5M	354162	-1116716
Colorado Plateau Museum of Arthropod Biodiversity	NAUF4A0085787	Animalia	Arthropoda	Insecta	Hymenoptera	Apidae	Anthophora montana	Cresson 1869	Anthophora	montana	CPMAB	7/25/14	Ponderosa Pine	Meadow	Not Recorded	Blue Pollinator Cup	United States	Arizona	Coconino	PP5M	354162	-1116716
Colorado Plateau Museum of Arthropod Biodiversity	NAUF4A0085774	Animalia	Arthropoda	Insecta	Hymenoptera	Apidae	Anthophora montana	Cresson 1869	Anthophora	montana	CPMAB	8/16/16	Ponderosa Pine	Meadow	Not Recorded	Pollinator Cup	United States	Arizona	Coconino	PP5M	354162	-1116716
Colorado Plateau Museum of Arthropod Biodiversity	NAUF4A0079428	Animalia	Arthropoda	Insecta	Hymenoptera	Apidae	Anthophora montana	Cresson 1869	Anthophora	montana	CPMAB	7/25/17	Ponderosa Pine	Meadow	Not Recorded	Ryobi Bug Vac	United States	Arizona	Coconino	PP5M	354162	-1116716
Colorado Plateau Museum of Arthropod Biodiversity	NAUF4A0088061	Animalia	Arthropoda	Insecta	Hymenoptera	Apidae	Anthophora montana	Cresson 1869	Anthophora	montana	L. McCabe	9/23/17	Burned-Ponderosa Pine	Not Recorded	Pollinator Cup	United States	Arizona	Coconino	Schultz 3A	353221	-1116003
Colorado Plateau Museum of Arthropod Biodiversity	NAUF4A0088140	Animalia	Arthropoda	Insecta	Hymenoptera	Apidae	Anthophora montana	Cresson 1869	Anthophora	montana	CPMAB	7/16/18	Spruce-Fir	Female	Ryobi Bug Vac	United States	Arizona	Coconino	SF1M	353585	-111708
Colorado Plateau Museum of Arthropod Biodiversity	NAUF4A0088142	Animalia	Arthropoda	Insecta	Hymenoptera	Apidae	Anthophora montana	Cresson 1869	Anthophora	montana	CPMAB	7/16/18	Spruce-Fir	Female	Ryobi Bug Vac	United States	Arizona	Coconino	SF1M	353585	-111708
Colorado Plateau Museum of Arthropod Biodiversity	NAUF4A0088143	Animalia	Arthropoda	Insecta	Hymenoptera	Apidae	Anthophora montana	Cresson 1869	Anthophora	montana	CPMAB	7/16/18	Spruce-Fir	Female	Ryobi Bug Vac	United States	Arizona	Coconino	SF1M	353585	-111708
Colorado Plateau Museum of Arthropod Biodiversity	NAUF4A0088144	Animalia	Arthropoda	Insecta	Hymenoptera	Apidae	Anthophora montana	Cresson 1869	Anthophora	montana	CPMAB	7/16/18	Spruce-Fir	Female	Ryobi Bug Vac	United States	Arizona	Coconino	SF1M	353585	-111708
Colorado Plateau Museum of Arthropod Biodiversity	NAUF4A0088138	Animalia	Arthropoda	Insecta	Hymenoptera	Apidae	Anthophora montana	Cresson 1869	Anthophora	montana	CPMAB	7/16/18	Spruce-Fir	Female	Ryobi Bug Vac	United States	Arizona	Coconino	SF2M	353387	-1116511
Colorado Plateau Museum of Arthropod Biodiversity	NAUF4A0088139	Animalia	Arthropoda	Insecta	Hymenoptera	Apidae	Anthophora montana	Cresson 1869	Anthophora	montana	CPMAB	7/16/18	Spruce-Fir	Female	Ryobi Bug Vac	United States	Arizona	Coconino	SF3M	353322	-1116561
Colorado Plateau Museum of Arthropod Biodiversity	NAUF4A0088145	Animalia	Arthropoda	Insecta	Hymenoptera	Apidae	Anthophora montana	Cresson 1869	Anthophora	montana	CPMAB	7/17/18	Mixed Conifer	Female	Ryobi Bug Vac	United States	Arizona	Coconino	MC5M	353803	-1116858
Colorado Plateau Museum of Arthropod Biodiversity	NAUF4A0088146	Animalia	Arthropoda	Insecta	Hymenoptera	Apidae	Anthophora montana	Cresson 1869	Anthophora	montana	CPMAB	7/30/18	Spruce-Fir	Male	Ryobi Bug Vac	United States	Arizona	Coconino	SF1M	353585	-111708
Colorado Plateau Museum of Arthropod Biodiversity	NAUF4A0088141	Animalia	Arthropoda	Insecta	Hymenoptera	Apidae	Anthophora montana	Cresson 1869	Anthophora	montana	CPMAB	7/30/18	Spruce-Fir	Female	Ryobi Bug Vac	United States	Arizona	Coconino	SF3M	353322	-1116561
Colorado Plateau Museum of Arthropod Biodiversity	NAUF4A0088137	Animalia	Arthropoda	Insecta	Hymenoptera	Apidae	Anthophora montana	Cresson 1869	Anthophora	montana	CPMAB	7/16/19	Spruce-Fir	Female	Ryobi Bug Vac	United States	Arizona	Coconino	SF1M	353585	-111708
Colorado Plateau Museum of Arthropod Biodiversity	NAUF4A0088136	Animalia	Arthropoda	Insecta	Hymenoptera	Apidae	Anthophora montana	Cresson 1869	Anthophora	montana	CPMAB	7/16/19	Spruce-Fir	Female	Ryobi Bug Vac	United States	Arizona	Coconino	SF3M	353322	-1116561
Colorado Plateau Museum of Arthropod Biodiversity	NAUF4A0085789	Animalia	Arthropoda	Insecta	Hymenoptera	Apidae	Anthophora mortuaria	Timberlake 1937	Anthophora	mortuaria	CPMAB	2012-01-05	Desert Grassland	Not Recorded	Yellow pollinator cup	United States	Arizona	Coconino	DG1	35581	-111656
Colorado Plateau Museum of Arthropod Biodiversity	NAUF4A0081725	Animalia	Arthropoda	Insecta	Hymenoptera	Apidae	Anthophora petrophila	Cockerell 1905	Anthophora	petrophila	T. Griswold	10/22/10	Desert Grassland	Not Recorded	Pollinator Cup	United States	Arizona	Coconino	DG1	35581	-111656
Colorado Plateau Museum of Arthropod Biodiversity	NAUF4A0081727	Animalia	Arthropoda	Insecta	Hymenoptera	Apidae	Anthophora petrophila	Cockerell 1905	Anthophora	petrophila	T. Griswold	6/28/11	Desert Grassland	Not Recorded	Pollinator Cup	United States	Arizona	Coconino	DG1	35581	-111656
Colorado Plateau Museum of Arthropod Biodiversity	NAUF4A0081722	Animalia	Arthropoda	Insecta	Hymenoptera	Apidae	Anthophora petrophila	Cockerell 1905	Anthophora	petrophila	T. Griswold	6/28/11	Desert Shrub	Not Recorded	Pollinator Cup	United States	Arizona	Coconino	DS1	356927	-111426
Colorado Plateau Museum of Arthropod Biodiversity	NAUF4A0081723	Animalia	Arthropoda	Insecta	Hymenoptera	Apidae	Anthophora petrophila	Cockerell 1905	Anthophora	petrophila	T. Griswold	6/28/11	Desert Shrub	Not Recorded	Pollinator Cup	United States	Arizona	Coconino	DS1	356927	-111426
Colorado Plateau Museum of Arthropod Biodiversity	NAUF4A0081724	Animalia	Arthropoda	Insecta	Hymenoptera	Apidae	Anthophora petrophila	Cockerell 1905	Anthophora	petrophila	T. Griswold	6/28/11	Desert Shrub	Not Recorded	Pollinator Cup	United States	Arizona	Coconino	DS1	356927	-111426
Colorado Plateau Museum of Arthropod Biodiversity	NAUF4A0081726	Animalia	Arthropoda	Insecta	Hymenoptera	Apidae	Anthophora petrophila	Cockerell 1905	Anthophora	petrophila	T. Griswold	6/28/11	Desert Shrub	Not Recorded	Pollinator Cup	United States	Arizona	Coconino	DS1	356927	-111426
Colorado Plateau Museum of Arthropod Biodiversity	NAUF4A0081728	Animalia	Arthropoda	Insecta	Hymenoptera	Apidae	Anthophora petrophila	Cockerell 1905	Anthophora	petrophila	T. Griswold	6/28/11	Desert Shrub	Not Recorded	Pollinator Cup	United States	Arizona	Coconino	DS1	356927	-111426
Colorado Plateau Museum of Arthropod Biodiversity	NAUF4A0081729	Animalia	Arthropoda	Insecta	Hymenoptera	Apidae	Anthophora petrophila	Cockerell 1905	Anthophora	petrophila	T. Griswold	9/23/11	Desert Shrub	Not Recorded	Pollinator Cup	United States	Arizona	Coconino	DS1	356927	-111426
Colorado Plateau Museum of Arthropod Biodiversity	NAUF4A0041603	Animalia	Arthropoda	Insecta	Hymenoptera	Apidae	Anthophora petrophila	Cockerell 1905	Anthophora	petrophila	T. Griswold	10/17/11	Desert Shrub	Not Recorded	Pollinator Cup	United States	Arizona	Coconino	DS1	356927	-111426
Colorado Plateau Museum of Arthropod Biodiversity	NAUF4A0057243	Animalia	Arthropoda	Insecta	Hymenoptera	Apidae	Anthophora petrophila	Cockerell 1905	Anthophora	petrophila	T. Griswold	5/17/12	Desert Shrub	Not Recorded	Pollinator Cup	United States	Arizona	Coconino	DS1	356927	-111426
Colorado Plateau Museum of Arthropod Biodiversity	NAUF4A0057246	Animalia	Arthropoda	Insecta	Hymenoptera	Apidae	Anthophora petrophila	Cockerell 1905	Anthophora	petrophila	T. Griswold	5/17/12	Desert Shrub	Not Recorded	Pollinator Cup	United States	Arizona	Coconino	DS1	356927	-111426
Colorado Plateau Museum of Arthropod Biodiversity	NAUF4A0085526	Animalia	Arthropoda	Insecta	Hymenoptera	Apidae	Anthophora petrophila	Cockerell 1905	Anthophora	petrophila	CPMAB	8/20/12	Desert Grassland	Not Recorded	Pollinator Cup	United States	Arizona	Coconino	DG1	35581	-111656
Colorado Plateau Museum of Arthropod Biodiversity	NAUF4A0085527	Animalia	Arthropoda	Insecta	Hymenoptera	Apidae	Anthophora petrophila	Cockerell 1905	Anthophora	petrophila	CPMAB	8/20/12	Desert Grassland	Not Recorded	Pollinator Cup	United States	Arizona	Coconino	DG1	35581	-111656
Colorado Plateau Museum of Arthropod Biodiversity	NAUF4A0085528	Animalia	Arthropoda	Insecta	Hymenoptera	Apidae	Anthophora petrophila	Cockerell 1905	Anthophora	petrophila	CPMAB	8/20/12	Desert Grassland	Not Recorded	Pollinator Cup	United States	Arizona	Coconino	DG1	35581	-111656
Colorado Plateau Museum of Arthropod Biodiversity	NAUF4A0085529	Animalia	Arthropoda	Insecta	Hymenoptera	Apidae	Anthophora petrophila	Cockerell 1905	Anthophora	petrophila	CPMAB	8/20/12	Desert Grassland	Not Recorded	Pollinator Cup	United States	Arizona	Coconino	DG1	35581	-111656
Colorado Plateau Museum of Arthropod Biodiversity	NAUF4A0085530	Animalia	Arthropoda	Insecta	Hymenoptera	Apidae	Anthophora petrophila	Cockerell 1905	Anthophora	petrophila	CPMAB	8/20/12	Desert Grassland	Not Recorded	Pollinator Cup	United States	Arizona	Coconino	DG1	35581	-111656
Colorado Plateau Museum of Arthropod Biodiversity	NAUF4A0085531	Animalia	Arthropoda	Insecta	Hymenoptera	Apidae	Anthophora petrophila	Cockerell 1905	Anthophora	petrophila	CPMAB	8/20/12	Desert Grassland	Not Recorded	Pollinator Cup	United States	Arizona	Coconino	DG1	35581	-111656
Colorado Plateau Museum of Arthropod Biodiversity	NAUF4A0085532	Animalia	Arthropoda	Insecta	Hymenoptera	Apidae	Anthophora petrophila	Cockerell 1905	Anthophora	petrophila	CPMAB	8/20/12	Desert Grassland	Not Recorded	Pollinator Cup	United States	Arizona	Coconino	DG1	35581	-111656
Colorado Plateau Museum of Arthropod Biodiversity	NAUF4A0085534	Animalia	Arthropoda	Insecta	Hymenoptera	Apidae	Anthophora petrophila	Cockerell 1905	Anthophora	petrophila	CPMAB	8/20/12	Pinyon-Juniper	Not Recorded	Pollinator Cup	United States	Arizona	Coconino	PJ8	35514	-1116232
Colorado Plateau Museum of Arthropod Biodiversity	NAUF4A0085535	Animalia	Arthropoda	Insecta	Hymenoptera	Apidae	Anthophora petrophila	Cockerell 1905	Anthophora	petrophila	CPMAB	8/20/12	Pinyon-Juniper	Not Recorded	Pollinator Cup	United States	Arizona	Coconino	PJ8	35514	-1116232
Colorado Plateau Museum of Arthropod Biodiversity	NAUF4A0085536	Animalia	Arthropoda	Insecta	Hymenoptera	Apidae	Anthophora petrophila	Cockerell 1905	Anthophora	petrophila	CPMAB	8/20/12	Pinyon-Juniper	Not Recorded	Pollinator Cup	United States	Arizona	Coconino	PJ8	35514	-1116232
Colorado Plateau Museum of Arthropod Biodiversity	NAUF4A0085537	Animalia	Arthropoda	Insecta	Hymenoptera	Apidae	Anthophora petrophila	Cockerell 1905	Anthophora	petrophila	CPMAB	8/20/12	Pinyon-Juniper	Not Recorded	Pollinator Cup	United States	Arizona	Coconino	PJ8	35514	-1116232
Colorado Plateau Museum of Arthropod Biodiversity	NAUF4A0085538	Animalia	Arthropoda	Insecta	Hymenoptera	Apidae	Anthophora petrophila	Cockerell 1905	Anthophora	petrophila	CPMAB	8/20/12	Pinyon-Juniper	Not Recorded	Pollinator Cup	United States	Arizona	Coconino	PJ8	35514	-1116232
Colorado Plateau Museum of Arthropod Biodiversity	NAUF4A0006039	Animalia	Arthropoda	Insecta	Hymenoptera	Apidae	Anthophora porterae	Cockerell 1900	Anthophora	porterae	CPMAB	2010-08-04	Desert Grassland	Male	Blue Pollinator Cup	United States	Arizona	Coconino	DG1	35581	-111656
Colorado Plateau Museum of Arthropod Biodiversity	NAUF4A0006040	Animalia	Arthropoda	Insecta	Hymenoptera	Apidae	Anthophora porterae	Cockerell 1900	Anthophora	porterae	CPMAB	2010-08-04	Desert Grassland	Male	Blue Pollinator Cup	United States	Arizona	Coconino	DG1	35581	-111656
Colorado Plateau Museum of Arthropod Biodiversity	NAUF4A0006041	Animalia	Arthropoda	Insecta	Hymenoptera	Apidae	Anthophora porterae	Cockerell 1900	Anthophora	porterae	CPMAB	2010-08-04	Desert Grassland	Male	Yellow Pollinator Cup	United States	Arizona	Coconino	DG1	35581	-111656
Colorado Plateau Museum of Arthropod Biodiversity	NAUF4A0007354	Animalia	Arthropoda	Insecta	Hymenoptera	Apidae	Anthophora porterae	Cockerell 1900	Anthophora	porterae	CPMAB	2010-08-04	Desert Grassland	Not Recorded	Blue Pollinator Cup	United States	Arizona	Coconino	DG1	35581	-111656
Colorado Plateau Museum of Arthropod Biodiversity	NAUF4A0007366	Animalia	Arthropoda	Insecta	Hymenoptera	Apidae	Anthophora porterae	Cockerell 1900	Anthophora	porterae	CPMAB	2010-08-04	Desert Grassland	Male	Blue Pollinator Cup	United States	Arizona	Coconino	DG1	35581	-111656
Colorado Plateau Museum of Arthropod Biodiversity	NAUF4A0007370	Animalia	Arthropoda	Insecta	Hymenoptera	Apidae	Anthophora porterae	Cockerell 1900	Anthophora	porterae	CPMAB	2010-08-04	Desert Grassland	Male	Blue Pollinator Cup	United States	Arizona	Coconino	DG1	35581	-111656
Colorado Plateau Museum of Arthropod Biodiversity	NAUF4A0007386	Animalia	Arthropoda	Insecta	Hymenoptera	Apidae	Anthophora porterae	Cockerell 1900	Anthophora	porterae	CPMAB	2010-08-04	Desert Grassland	Male	Yellow Pollinator Cup	United States	Arizona	Coconino	DG1	35581	-111656
Colorado Plateau Museum of Arthropod Biodiversity	NAUF4A0007387	Animalia	Arthropoda	Insecta	Hymenoptera	Apidae	Anthophora porterae	Cockerell 1900	Anthophora	porterae	CPMAB	2010-08-04	Desert Grassland	Male	White Pollinator Cup	United States	Arizona	Coconino	DG1	35581	-111656
Colorado Plateau Museum of Arthropod Biodiversity	NAUF4A0007389	Animalia	Arthropoda	Insecta	Hymenoptera	Apidae	Anthophora porterae	Cockerell 1900	Anthophora	porterae	CPMAB	2010-08-04	Desert Grassland	Male	Blue Pollinator Cup	United States	Arizona	Coconino	DG1	35581	-111656
Colorado Plateau Museum of Arthropod Biodiversity	NAUF4A0007390	Animalia	Arthropoda	Insecta	Hymenoptera	Apidae	Anthophora porterae	Cockerell 1900	Anthophora	porterae	CPMAB	2010-08-04	Desert Grassland	Male	Yellow Pollinator Cup	United States	Arizona	Coconino	DG1	35581	-111656
Colorado Plateau Museum of Arthropod Biodiversity	NAUF4A0007394	Animalia	Arthropoda	Insecta	Hymenoptera	Apidae	Anthophora porterae	Cockerell 1900	Anthophora	porterae	CPMAB	2010-08-04	Desert Grassland	Male	Yellow Pollinator Cup	United States	Arizona	Coconino	DG1	35581	-111656
Colorado Plateau Museum of Arthropod Biodiversity	NAUF4A0007395	Animalia	Arthropoda	Insecta	Hymenoptera	Apidae	Anthophora porterae	Cockerell 1900	Anthophora	porterae	CPMAB	2010-08-04	Desert Grassland	Male	Yellow Pollinator Cup	United States	Arizona	Coconino	DG1	35581	-111656
Colorado Plateau Museum of Arthropod Biodiversity	NAUF4A0007396	Animalia	Arthropoda	Insecta	Hymenoptera	Apidae	Anthophora porterae	Cockerell 1900	Anthophora	porterae	CPMAB	2010-08-04	Desert Grassland	Male	Yellow Pollinator Cup	United States	Arizona	Coconino	DG1	35581	-111656
Colorado Plateau Museum of Arthropod Biodiversity	NAUF4A0007397	Animalia	Arthropoda	Insecta	Hymenoptera	Apidae	Anthophora porterae	Cockerell 1900	Anthophora	porterae	CPMAB	2010-08-04	Desert Grassland	Male	Blue Pollinator Cup	United States	Arizona	Coconino	DG1	35581	-111656
Colorado Plateau Museum of Arthropod Biodiversity	NAUF4A0007398	Animalia	Arthropoda	Insecta	Hymenoptera	Apidae	Anthophora porterae	Cockerell 1900	Anthophora	porterae	CPMAB	2010-08-04	Desert Grassland	Female	White Pollinator Cup	United States	Arizona	Coconino	DG1	35581	-111656
Colorado Plateau Museum of Arthropod Biodiversity	NAUF4A0007399	Animalia	Arthropoda	Insecta	Hymenoptera	Apidae	Anthophora porterae	Cockerell 1900	Anthophora	porterae	CPMAB	2010-08-04	Desert Grassland	Female	White Pollinator Cup	United States	Arizona	Coconino	DG1	35581	-111656
Colorado Plateau Museum of Arthropod Biodiversity	NAUF4A0007400	Animalia	Arthropoda	Insecta	Hymenoptera	Apidae	Anthophora porterae	Cockerell 1900	Anthophora	porterae	CPMAB	2010-08-04	Desert Grassland	Female	Blue Pollinator Cup	United States	Arizona	Coconino	DG1	35581	-111656
Colorado Plateau Museum of Arthropod Biodiversity	NAUF4A0007401	Animalia	Arthropoda	Insecta	Hymenoptera	Apidae	Anthophora porterae	Cockerell 1900	Anthophora	porterae	CPMAB	2010-08-04	Desert Grassland	Female	White Pollinator Cup	United States	Arizona	Coconino	DG1	35581	-111656
Colorado Plateau Museum of Arthropod Biodiversity	NAUF4A0007402	Animalia	Arthropoda	Insecta	Hymenoptera	Apidae	Anthophora porterae	Cockerell 1900	Anthophora	porterae	CPMAB	2010-08-04	Desert Grassland	Female	White Pollinator Cup	United States	Arizona	Coconino	DG1	35581	-111656
Colorado Plateau Museum of Arthropod Biodiversity	NAUF4A0007403	Animalia	Arthropoda	Insecta	Hymenoptera	Apidae	Anthophora porterae	Cockerell 1900	Anthophora	porterae	CPMAB	2010-08-04	Desert Grassland	Female	Yellow Pollinator Cup	United States	Arizona	Coconino	DG1	35581	-111656
Colorado Plateau Museum of Arthropod Biodiversity	NAUF4A0007404	Animalia	Arthropoda	Insecta	Hymenoptera	Apidae	Anthophora porterae	Cockerell 1900	Anthophora	porterae	CPMAB	2010-08-04	Desert Grassland	Female	White Pollinator Cup	United States	Arizona	Coconino	DG1	35581	-111656
Colorado Plateau Museum of Arthropod Biodiversity	NAUF4A0007407	Animalia	Arthropoda	Insecta	Hymenoptera	Apidae	Anthophora porterae	Cockerell 1900	Anthophora	porterae	CPMAB	2010-08-04	Desert Grassland	Female	White Pollinator Cup	United States	Arizona	Coconino	DG1	35581	-111656
Colorado Plateau Museum of Arthropod Biodiversity	NAUF4A0007408	Animalia	Arthropoda	Insecta	Hymenoptera	Apidae	Anthophora porterae	Cockerell 1900	Anthophora	porterae	CPMAB	2010-08-04	Desert Grassland	Female	Blue Pollinator Cup	United States	Arizona	Coconino	DG1	35581	-111656
Colorado Plateau Museum of Arthropod Biodiversity	NAUF4A0007411	Animalia	Arthropoda	Insecta	Hymenoptera	Apidae	Anthophora porterae	Cockerell 1900	Anthophora	porterae	CPMAB	2010-08-04	Desert Grassland	Female	Blue Pollinator Cup	United States	Arizona	Coconino	DG1	35581	-111656
Colorado Plateau Museum of Arthropod Biodiversity	NAUF4A0007412	Animalia	Arthropoda	Insecta	Hymenoptera	Apidae	Anthophora porterae	Cockerell 1900	Anthophora	porterae	CPMAB	2010-08-04	Desert Grassland	Female	White Pollinator Cup	United States	Arizona	Coconino	DG1	35581	-111656
Colorado Plateau Museum of Arthropod Biodiversity	NAUF4A0007413	Animalia	Arthropoda	Insecta	Hymenoptera	Apidae	Anthophora porterae	Cockerell 1900	Anthophora	porterae	CPMAB	2010-08-04	Desert Grassland	Female	White Pollinator Cup	United States	Arizona	Coconino	DG1	35581	-111656
Colorado Plateau Museum of Arthropod Biodiversity	NAUF4A0007414	Animalia	Arthropoda	Insecta	Hymenoptera	Apidae	Anthophora porterae	Cockerell 1900	Anthophora	porterae	CPMAB	2010-08-04	Desert Grassland	Female	Blue Pollinator Cup	United States	Arizona	Coconino	DG1	35581	-111656
Colorado Plateau Museum of Arthropod Biodiversity	NAUF4A0007415	Animalia	Arthropoda	Insecta	Hymenoptera	Apidae	Anthophora porterae	Cockerell 1900	Anthophora	porterae	CPMAB	2010-08-04	Desert Grassland	Female	Blue Pollinator Cup	United States	Arizona	Coconino	DG1	35581	-111656
Colorado Plateau Museum of Arthropod Biodiversity	NAUF4A0007417	Animalia	Arthropoda	Insecta	Hymenoptera	Apidae	Anthophora porterae	Cockerell 1900	Anthophora	porterae	CPMAB	2010-08-04	Desert Grassland	Female	Yellow Pollinator Cup	United States	Arizona	Coconino	DG1	35581	-111656
Colorado Plateau Museum of Arthropod Biodiversity	NAUF4A0000544	Animalia	Arthropoda	Insecta	Hymenoptera	Apidae	Anthophora porterae	Cockerell 1900	Anthophora	porterae	CPMAB	2010-08-04	Desert Shrub	Female	Yellow Pollinator Cup	United States	Arizona	Coconino	DS1	356927	-111426
Colorado Plateau Museum of Arthropod Biodiversity	NAUF4A0000545	Animalia	Arthropoda	Insecta	Hymenoptera	Apidae	Anthophora porterae	Cockerell 1900	Anthophora	porterae	CPMAB	2010-08-04	Desert Shrub	Female	Blue Pollinator Cup	United States	Arizona	Coconino	DS1	356927	-111426
Colorado Plateau Museum of Arthropod Biodiversity	NAUF4A0000546	Animalia	Arthropoda	Insecta	Hymenoptera	Apidae	Anthophora porterae	Cockerell 1900	Anthophora	porterae	CPMAB	2010-08-04	Desert Shrub	Female	Blue Pollinator Cup	United States	Arizona	Coconino	DS1	356927	-111426
Colorado Plateau Museum of Arthropod Biodiversity	NAUF4A0000547	Animalia	Arthropoda	Insecta	Hymenoptera	Apidae	Anthophora porterae	Cockerell 1900	Anthophora	porterae	CPMAB	2010-08-04	Desert Shrub	Not Recorded	Blue Pollinator Cup	United States	Arizona	Coconino	DS1	356927	-111426
Colorado Plateau Museum of Arthropod Biodiversity	NAUF4A0000548	Animalia	Arthropoda	Insecta	Hymenoptera	Apidae	Anthophora porterae	Cockerell 1900	Anthophora	porterae	CPMAB	2010-08-04	Desert Shrub	Female	Blue Pollinator Cup	United States	Arizona	Coconino	DS1	356927	-111426
Colorado Plateau Museum of Arthropod Biodiversity	NAUF4A0000549	Animalia	Arthropoda	Insecta	Hymenoptera	Apidae	Anthophora porterae	Cockerell 1900	Anthophora	porterae	CPMAB	2010-08-04	Desert Shrub	Not Recorded	Blue Pollinator Cup	United States	Arizona	Coconino	DS1	356927	-111426
Colorado Plateau Museum of Arthropod Biodiversity	NAUF4A0000550	Animalia	Arthropoda	Insecta	Hymenoptera	Apidae	Anthophora porterae	Cockerell 1900	Anthophora	porterae	CPMAB	2010-08-04	Desert Shrub	Female	Blue Pollinator Cup	United States	Arizona	Coconino	DS1	356927	-111426
Colorado Plateau Museum of Arthropod Biodiversity	NAUF4A0007419	Animalia	Arthropoda	Insecta	Hymenoptera	Apidae	Anthophora porterae	Cockerell 1900	Anthophora	porterae	CPMAB	2010-08-04	Desert Shrub	Female	Blue Pollinator Cup	United States	Arizona	Coconino	DS1	356927	-111426
Colorado Plateau Museum of Arthropod Biodiversity	USAF4A0000547	Animalia	Arthropoda	Insecta	Hymenoptera	Apidae	Anthophora porterae	Cockerell 1900	Anthophora	porterae	CPMAB	2010-08-04	Desert Shrub	Female	Blue Pollinator Cup	United States	Arizona	Coconino	DS1	356927	-111426
Colorado Plateau Museum of Arthropod Biodiversity	NAUF4A0007405	Animalia	Arthropoda	Insecta	Hymenoptera	Apidae	Anthophora porterae	Cockerell 1900	Anthophora	porterae	CPMAB	2010-12-05	Desert Grassland	Female	White Pollinator Cup	United States	Arizona	Coconino	DG1	35581	-111656
Colorado Plateau Museum of Arthropod Biodiversity	NAUF4A0007392	Animalia	Arthropoda	Insecta	Hymenoptera	Apidae	Anthophora porterae	Cockerell 1900	Anthophora	porterae	CPMAB	2010-12-05	Desert Shrub	Female	Blue Pollinator Cup	United States	Arizona	Coconino	DS1	356927	-111426
Colorado Plateau Museum of Arthropod Biodiversity	NAUF4A0007410	Animalia	Arthropoda	Insecta	Hymenoptera	Apidae	Anthophora porterae	Cockerell 1900	Anthophora	porterae	CPMAB	2010-12-05	Desert Shrub	Female	Yellow Pollinator Cup	United States	Arizona	Coconino	DS1	356927	-111426
Colorado Plateau Museum of Arthropod Biodiversity	NAUF4A0007418	Animalia	Arthropoda	Insecta	Hymenoptera	Apidae	Anthophora porterae	Cockerell 1900	Anthophora	porterae	CPMAB	2010-12-05	Desert Shrub	Female	Blue Pollinator Cup	United States	Arizona	Coconino	DS1	356927	-111426
Colorado Plateau Museum of Arthropod Biodiversity	NAUF4A0007416	Animalia	Arthropoda	Insecta	Hymenoptera	Apidae	Anthophora porterae	Cockerell 1900	Anthophora	porterae	CPMAB	2010-12-05	Ponderosa Pine	Meadow	Female	Blue Pollinator Cup	United States	Arizona	Coconino	PP5M	354162	-1116716
Colorado Plateau Museum of Arthropod Biodiversity	NAUF4A0088047	Animalia	Arthropoda	Insecta	Hymenoptera	Apidae	Anthophora porterae	Cockerell 1900	Anthophora	porterae	L. McCabe	9/23/17	Burned-Ponderosa Pine	Not Recorded	Pollinator Cup	United States	Arizona	Coconino	Schultz 1A	353103	-1115987
Colorado Plateau Museum of Arthropod Biodiversity	NAUF4A0088048	Animalia	Arthropoda	Insecta	Hymenoptera	Apidae	Anthophora porterae	Cockerell 1900	Anthophora	porterae	L. McCabe	9/23/17	Burned-Ponderosa Pine	Not Recorded	Pollinator Cup	United States	Arizona	Coconino	Schultz 2A	353152	-1115958
Colorado Plateau Museum of Arthropod Biodiversity	NAUF4A0088049	Animalia	Arthropoda	Insecta	Hymenoptera	Apidae	Anthophora porterae	Cockerell 1900	Anthophora	porterae	L. McCabe	9/23/17	Burned-Ponderosa Pine	Not Recorded	Pollinator Cup	United States	Arizona	Coconino	Schultz 3A	353221	-1116003
American Museum of Natural History	AMNH_BEE 00127065	Animalia	Arthropoda	Insecta	Hymenoptera	Apidae	Anthophora terminalis	Cresson 1869	Anthophora	terminalis	R.W. Brooks	1934-10-08	Not Recorded	Female	Pollinator Net	United States	Arizona	Coconino	San Francisco Mountains	35331	-111709
American Museum of Natural History	AMNH_BEE 00127066	Animalia	Arthropoda	Insecta	Hymenoptera	Apidae	Anthophora terminalis	Cresson 1869	Anthophora	terminalis	R.W. Brooks	1934-10-08	Not Recorded	Female	Pollinator Net	United States	Arizona	Coconino	San Francisco Mountains	35305	-111.72
American Museum of Natural History	AMNH_BEE 00127067	Animalia	Arthropoda	Insecta	Hymenoptera	Apidae	Anthophora terminalis	Cresson 1869	Anthophora	terminalis	R.W. Brooks	1934-10-08	Not Recorded	Female	Pollinator Net	United States	Arizona	Coconino	San Francisco Mountains	35305	-111.72
American Museum of Natural History	AMNH_BEE 00127068	Animalia	Arthropoda	Insecta	Hymenoptera	Apidae	Anthophora terminalis	Cresson 1869	Anthophora	terminalis	R.W. Brooks	1934-10-08	Not Recorded	Female	Pollinator Net	United States	Arizona	Coconino	San Francisco Mountains	35305	-111.72
American Museum of Natural History	AMNH_BEE 00127085	Animalia	Arthropoda	Insecta	Hymenoptera	Apidae	Anthophora terminalis	Cresson 1869	Anthophora	terminalis	R.W. Brooks	1934-10-08	Not Recorded	Female	Pollinator Net	United States	Arizona	Coconino	San Francisco Mountains	35331	-111709
American Museum of Natural History	AMNH_BEE 00130147	Animalia	Arthropoda	Insecta	Hymenoptera	Apidae	Anthophora terminalis	Cresson 1869	Anthophora	terminalis	R.W. Brooks	1934-10-08	Not Recorded	Male	Pollinator Net	United States	Arizona	Coconino	San Francisco Mountains	35331	-111707
American Museum of Natural History	AMNH_BEE 00130146	Animalia	Arthropoda	Insecta	Hymenoptera	Apidae	Anthophora terminalis	Cresson 1869	Anthophora	terminalis	R.W. Brooks	1934-12-08	Not Recorded	Male	Pollinator Net	United States	Arizona	Coconino	San Francisco Mountains	35.33	-111684
American Museum of Natural History	AMNH_BEE 00127060	Animalia	Arthropoda	Insecta	Hymenoptera	Apidae	Anthophora terminalis	Cresson 1869	Anthophora	terminalis	R.W. Brooks	8/15/34	Not Recorded	Female	Pollinator Net	United States	Arizona	Coconino	San Francisco Mountains	35331	-111709
American Museum of Natural History	AMNH_BEE 00127061	Animalia	Arthropoda	Insecta	Hymenoptera	Apidae	Anthophora terminalis	Cresson 1869	Anthophora	terminalis	R.W. Brooks	8/15/34	Not Recorded	Female	Pollinator Net	United States	Arizona	Coconino	San Francisco Mountains	35331	-111709
American Museum of Natural History	AMNH_BEE 00127062	Animalia	Arthropoda	Insecta	Hymenoptera	Apidae	Anthophora terminalis	Cresson 1869	Anthophora	terminalis	R.W. Brooks	8/15/34	Not Recorded	Female	Pollinator Net	United States	Arizona	Coconino	San Francisco Mountains	35331	-111709
American Museum of Natural History	AMNH_BEE 00127063	Animalia	Arthropoda	Insecta	Hymenoptera	Apidae	Anthophora terminalis	Cresson 1869	Anthophora	terminalis	R.W. Brooks	8/15/34	Not Recorded	Female	Pollinator Net	United States	Arizona	Coconino	San Francisco Mountains	35331	-111709
American Museum of Natural History	AMNH_BEE 00127064	Animalia	Arthropoda	Insecta	Hymenoptera	Apidae	Anthophora terminalis	Cresson 1869	Anthophora	terminalis	R.W. Brooks	8/15/34	Not Recorded	Female	Pollinator Net	United States	Arizona	Coconino	San Francisco Mountains	35331	-111709
American Museum of Natural History	AMNH_BEE 00130148	Animalia	Arthropoda	Insecta	Hymenoptera	Apidae	Anthophora terminalis	Cresson 1869	Anthophora	terminalis	R.W. Brooks	8/15/34	Not Recorded	Male	Pollinator Net	United States	Arizona	Coconino	San Francisco Mountains	35331	-111709
American Museum of Natural History	AMNH_BEE 00130149	Animalia	Arthropoda	Insecta	Hymenoptera	Apidae	Anthophora terminalis	Cresson 1869	Anthophora	terminalis	R.W. Brooks	8/15/34	Not Recorded	Male	Pollinator Net	United States	Arizona	Coconino	San Francisco Mountains	35331	-111709
Bee Biology and Systematic Laboratory	BBSL228481	Animalia	Arthropoda	Insecta	Hymenoptera	Apidae	Anthophora terminalis	Cresson 1869	Anthophora	terminalis	R.W. Brooks	7/14/42	Not Recorded	Not Recorded	Not Recorded	United States	Arizona	Coconino	San Francisco Mountains	353551	-1116553
American Museum of Natural History	AMNH_BEE 00127059	Animalia	Arthropoda	Insecta	Hymenoptera	Apidae	Anthophora terminalis	Cresson 1869	Anthophora	terminalis	R.W. Brooks	6/25/50	Not Recorded	Female	Pollinator Net	United States	Arizona	Coconino	San Francisco Mountains	353408	-1116825
American Museum of Natural History	AMNH_BEE 00127076	Animalia	Arthropoda	Insecta	Hymenoptera	Apidae	Anthophora terminalis	Cresson 1869	Anthophora	terminalis	R.W. Brooks	6/25/50	Not Recorded	Female	Pollinator Net	United States	Arizona	Coconino	San Francisco Mountains	353408	-1116825
American Museum of Natural History	AMNH_BEE 00127077	Animalia	Arthropoda	Insecta	Hymenoptera	Apidae	Anthophora terminalis	Cresson 1869	Anthophora	terminalis	R.W. Brooks	6/25/50	Not Recorded	Female	Pollinator Net	United States	Arizona	Coconino	San Francisco Mountains	353408	-1116825
American Museum of Natural History	AMNH_BEE 00130116	Animalia	Arthropoda	Insecta	Hymenoptera	Apidae	Anthophora terminalis	Cresson 1869	Anthophora	terminalis	R.W. Brooks	6/25/50	Not Recorded	Male	Pollinator Net	United States	Arizona	Coconino	San Francisco Mountains	353408	-1116825
University of Kansas Natural History Museum Entomology Division	1330850	Animalia	Arthropoda	Insecta	Hymenoptera	Apidae	Anthophora terminalis	Cresson 1869	Anthophora	terminalis	Not Recorded	6/26/50	Not Recorded	Not Recorded	Not Recorded	United States	Arizona	Coconino	Flagstaff	351981	-1116506
American Museum of Natural History	AMNH_BEE 00127075	Animalia	Arthropoda	Insecta	Hymenoptera	Apidae	Anthophora terminalis	Cresson 1869	Anthophora	terminalis	R.W. Brooks	7/29/61	Not Recorded	Female	Pollinator Net	United States	Arizona	Coconino	San Francisco Mountains Snow Bowl	353303	-1117061
American Museum of Natural History	AMNH_BEE 00127081	Animalia	Arthropoda	Insecta	Hymenoptera	Apidae	Anthophora terminalis	Cresson 1869	Anthophora	terminalis	J.S. Asher	7/29/61	Not Recorded	Female	Pollinator Net	United States	Arizona	Coconino	San Francisco Mountains Snow Bowl	353303	-1117061
University of Kansas Natural History Museum Entomology Division	1330843	Animalia	Arthropoda	Insecta	Hymenoptera	Apidae	Anthophora terminalis	Cresson 1869	Anthophora	terminalis	R.W. Brooks	6/22/71	Not Recorded	Female	Not Recorded	United States	Arizona	Coconino	Flagstaff 10 mi NW	353003	-1117758
University of Kansas Natural History Museum Entomology Division	1330844	Animalia	Arthropoda	Insecta	Hymenoptera	Apidae	Anthophora terminalis	Cresson 1869	Anthophora	terminalis	R.W. Brooks	6/22/71	Not Recorded	Male	Not Recorded	United States	Arizona	Coconino	Flagstaff 10 mi NW	353003	-1117758
University of Kansas Natural History Museum Entomology Division	1330845	Animalia	Arthropoda	Insecta	Hymenoptera	Apidae	Anthophora terminalis	Cresson 1869	Anthophora	terminalis	R.W. Brooks	6/22/71	Not Recorded	Male	Not Recorded	United States	Arizona	Coconino	Flagstaff 10 mi NW	353003	-1117758
University of Kansas Natural History Museum Entomology Division	1330846	Animalia	Arthropoda	Insecta	Hymenoptera	Apidae	Anthophora terminalis	Cresson 1869	Anthophora	terminalis	R.W. Brooks	6/22/71	Not Recorded	Female	Not Recorded	United States	Arizona	Coconino	Flagstaff 10 mi NW	353003	-1117758
Bee Biology and Systematic Laboratory	BBSL228474	Animalia	Arthropoda	Insecta	Hymenoptera	Apidae	Anthophora terminalis	Cresson 1869	Anthophora	terminalis	R.W. Brooks	6/22/71	Not Recorded	Not Recorded	Not Recorded	United States	Arizona	Coconino	Flagstaff 10 mi NW	352279	-1118126
Bee Biology and Systematic Laboratory	BBSL228475	Animalia	Arthropoda	Insecta	Hymenoptera	Apidae	Anthophora terminalis	Cresson 1869	Anthophora	terminalis	R.W. Brooks	6/22/71	Not Recorded	Not Recorded	Not Recorded	United States	Arizona	Coconino	Flagstaff 10 mi NW	352279	-1118126
Bee Biology and Systematic Laboratory	BBSL228476	Animalia	Arthropoda	Insecta	Hymenoptera	Apidae	Anthophora terminalis	Cresson 1869	Anthophora	terminalis	R.W. Brooks	6/22/71	Not Recorded	Not Recorded	Not Recorded	United States	Arizona	Coconino	Flagstaff 10 mi NW	352279	-1118126
Bee Biology and Systematic Laboratory	BBSL228477	Animalia	Arthropoda	Insecta	Hymenoptera	Apidae	Anthophora terminalis	Cresson 1869	Anthophora	terminalis	R.W. Brooks	6/22/71	Not Recorded	Not Recorded	Not Recorded	United States	Arizona	Coconino	Flagstaff 10 mi NW	352279	-1118126
Bee Biology and Systematic Laboratory	BBSL228478	Animalia	Arthropoda	Insecta	Hymenoptera	Apidae	Anthophora terminalis	Cresson 1869	Anthophora	terminalis	R.W. Brooks	6/22/71	Not Recorded	Not Recorded	Not Recorded	United States	Arizona	Coconino	Flagstaff 10 mi NW	352279	-1118126
Bee Biology and Systematic Laboratory	BBSL228479	Animalia	Arthropoda	Insecta	Hymenoptera	Apidae	Anthophora terminalis	Cresson 1869	Anthophora	terminalis	R.W. Brooks	6/22/71	Not Recorded	Not Recorded	Not Recorded	United States	Arizona	Coconino	Flagstaff 10 mi NW	352279	-1118126
Bee Biology and Systematic Laboratory	BBSL228480	Animalia	Arthropoda	Insecta	Hymenoptera	Apidae	Anthophora terminalis	Cresson 1869	Anthophora	terminalis	R.W. Brooks	6/22/71	Not Recorded	Not Recorded	Not Recorded	United States	Arizona	Coconino	Flagstaff 10 mi NW	352279	-1118126
Bee Biology and Systematic Laboratory	BBSL228482	Animalia	Arthropoda	Insecta	Hymenoptera	Apidae	Anthophora terminalis	Cresson 1869	Anthophora	terminalis	R.W. Brooks	6/22/71	Not Recorded	Not Recorded	Not Recorded	United States	Arizona	Coconino	Flagstaff 10 mi NW	352279	-1118126
Bee Biology and Systematic Laboratory	BBSL228483	Animalia	Arthropoda	Insecta	Hymenoptera	Apidae	Anthophora terminalis	Cresson 1869	Anthophora	terminalis	R.W. Brooks	6/22/71	Not Recorded	Not Recorded	Not Recorded	United States	Arizona	Coconino	Flagstaff 10 mi NW	352279	-1118126
Bee Biology and Systematic Laboratory	BBSL228484	Animalia	Arthropoda	Insecta	Hymenoptera	Apidae	Anthophora terminalis	Cresson 1869	Anthophora	terminalis	R.W. Brooks	6/22/71	Not Recorded	Not Recorded	Not Recorded	United States	Arizona	Coconino	Flagstaff 10 mi NW	352279	-1118126
Bee Biology and Systematic Laboratory	BBSL228485	Animalia	Arthropoda	Insecta	Hymenoptera	Apidae	Anthophora terminalis	Cresson 1869	Anthophora	terminalis	R.W. Brooks	6/22/71	Not Recorded	Not Recorded	Not Recorded	United States	Arizona	Coconino	Flagstaff 10 mi NW	352279	-1118126
Bee Biology and Systematic Laboratory	BBSL228486	Animalia	Arthropoda	Insecta	Hymenoptera	Apidae	Anthophora terminalis	Cresson 1869	Anthophora	terminalis	R.W. Brooks	6/22/71	Not Recorded	Not Recorded	Not Recorded	United States	Arizona	Coconino	Flagstaff 10 mi NW	352279	-1118126
Bee Biology and Systematic Laboratory	BBSL228487	Animalia	Arthropoda	Insecta	Hymenoptera	Apidae	Anthophora terminalis	Cresson 1869	Anthophora	terminalis	R.W. Brooks	6/22/71	Not Recorded	Not Recorded	Not Recorded	United States	Arizona	Coconino	Flagstaff 10 mi NW	352279	-1118126
Bee Biology and Systematic Laboratory	BBSL228529	Animalia	Arthropoda	Insecta	Hymenoptera	Apidae	Anthophora terminalis	Cresson 1869	Anthophora	terminalis	Not Recorded	6/22/71	Not Recorded	Not Recorded	Not Recorded	United States	Arizona	Coconino	Flagstaff 10 mi NW	352279	-1118126
Colorado Plateau Museum of Arthropod Biodiversity	NAUF4A0084293	Animalia	Arthropoda	Insecta	Hymenoptera	Apidae	Anthophora terminalis	Cresson 1869	Anthophora	terminalis	CPMAB	5/28/09	Ponderosa Pine	Meadow	Not Recorded	Pollinator Cup	United States	Arizona	Coconino	PP5M	354162	-1116716
Colorado Plateau Museum of Arthropod Biodiversity	NAUF4A0084246	Animalia	Arthropoda	Insecta	Hymenoptera	Apidae	Anthophora terminalis	Cresson 1869	Anthophora	terminalis	CPMAB	2009-11-08	Desert Grassland	Not Recorded	Pollinator Cup	United States	Arizona	Coconino	DG1	35581	-111656
Colorado Plateau Museum of Arthropod Biodiversity	NAUF4A0000551	Animalia	Arthropoda	Insecta	Hymenoptera	Apidae	Anthophora terminalis	Cresson 1869	Anthophora	terminalis	K.R. Wetherill	2009-11-08	Mixed Conifer	Meadow	Not Recorded	Yellow Pollinator Cup	United States	Arizona	Coconino	MC2M	353539	-1117306
Colorado Plateau Museum of Arthropod Biodiversity	NAUF4A0084245	Animalia	Arthropoda	Insecta	Hymenoptera	Apidae	Anthophora terminalis	Cresson 1869	Anthophora	terminalis	CPMAB	2009-09-09	Desert Grassland	Not Recorded	Pollinator Cup	United States	Arizona	Coconino	DG1	35581	-111656
Colorado Plateau Museum of Arthropod Biodiversity	NAUF4A0084243	Animalia	Arthropoda	Insecta	Hymenoptera	Apidae	Anthophora terminalis	Cresson 1869	Anthophora	terminalis	CPMAB	2009-09-09	Pinyon-Juniper	Not Recorded	Pollinator Cup	United States	Arizona	Coconino	PJ8	35514	-1116232
Colorado Plateau Museum of Arthropod Biodiversity	NAUF4A0084249	Animalia	Arthropoda	Insecta	Hymenoptera	Apidae	Anthophora terminalis	Cresson 1869	Anthophora	terminalis	CPMAB	2009-09-09	Pinyon-Juniper	Not Recorded	Pollinator Cup	United States	Arizona	Coconino	PJ8	35514	-1116232
Colorado Plateau Museum of Arthropod Biodiversity	NAUF4A0084252	Animalia	Arthropoda	Insecta	Hymenoptera	Apidae	Anthophora terminalis	Cresson 1869	Anthophora	terminalis	CPMAB	10/13/09	Ponderosa Pine	Meadow	Not Recorded	Pollinator Cup	United States	Arizona	Coconino	PP5M	354162	-1116716
Colorado Plateau Museum of Arthropod Biodiversity	NAUF4A0084251	Animalia	Arthropoda	Insecta	Hymenoptera	Apidae	Anthophora terminalis	Cresson 1869	Anthophora	terminalis	CPMAB	6/15/10	Ponderosa Pine	Meadow	Not Recorded	Pollinator Cup	United States	Arizona	Coconino	PP5M	354162	-1116716
Colorado Plateau Museum of Arthropod Biodiversity	NAUF4A0006124	Animalia	Arthropoda	Insecta	Hymenoptera	Apidae	Anthophora terminalis	Cresson 1869	Anthophora	terminalis	K.R. Wetherill	6/16/10	Mixed Conifer	Meadow	Not Recorded	White Pollinator Cup	United States	Arizona	Coconino	MC2M	353539	-1117306
Colorado Plateau Museum of Arthropod Biodiversity	NAUF4A0006126	Animalia	Arthropoda	Insecta	Hymenoptera	Apidae	Anthophora terminalis	Cresson 1869	Anthophora	terminalis	K.R. Wetherill	8/16/10	Mixed Conifer	Meadow	Not Recorded	Yellow Pollinator Cup	United States	Arizona	Coconino	MC2M	353539	-1117306
Colorado Plateau Museum of Arthropod Biodiversity	NAUF4A0084244	Animalia	Arthropoda	Insecta	Hymenoptera	Apidae	Anthophora terminalis	Cresson 1869	Anthophora	terminalis	CPMAB	10/22/10	Desert Grassland	Not Recorded	Pollinator Cup	United States	Arizona	Coconino	DG1	35581	-111656
Colorado Plateau Museum of Arthropod Biodiversity	NAUF4A0084248	Animalia	Arthropoda	Insecta	Hymenoptera	Apidae	Anthophora terminalis	Cresson 1869	Anthophora	terminalis	CPMAB	10/22/10	Pinyon-Juniper	Not Recorded	Pollinator Cup	United States	Arizona	Coconino	PJ8	35514	-1116232
Colorado Plateau Museum of Arthropod Biodiversity	NAUF4A0084250	Animalia	Arthropoda	Insecta	Hymenoptera	Apidae	Anthophora terminalis	Cresson 1869	Anthophora	terminalis	CPMAB	10/22/10	Pinyon-Juniper	Not Recorded	Pollinator Cup	United States	Arizona	Coconino	PJ8	35514	-1116232
Colorado Plateau Museum of Arthropod Biodiversity	NAUF4A0084247	Animalia	Arthropoda	Insecta	Hymenoptera	Apidae	Anthophora terminalis	Cresson 1869	Anthophora	terminalis	CPMAB	10/22/10	Ponderosa Pine	Meadow	Not Recorded	Pollinator Cup	United States	Arizona	Coconino	PP5M	354162	-1116716
Colorado Plateau Museum of Arthropod Biodiversity	NAUF4A0006122	Animalia	Arthropoda	Insecta	Hymenoptera	Apidae	Anthophora terminalis	Cresson 1869	Anthophora	terminalis	K.R. Wetherill	6/28/11	Mixed Conifer	Meadow	Not Recorded	Yellow Pollinator Cup	United States	Arizona	Coconino	MC2M	353539	-1117306
Colorado Plateau Museum of Arthropod Biodiversity	NAUF4A0006123	Animalia	Arthropoda	Insecta	Hymenoptera	Apidae	Anthophora terminalis	Cresson 1869	Anthophora	terminalis	K.R. Wetherill	6/28/11	Mixed Conifer	Meadow	Not Recorded	Yellow Pollinator Cup	United States	Arizona	Coconino	MC2M	353539	-1117306
Colorado Plateau Museum of Arthropod Biodiversity	NAUF4A0006125	Animalia	Arthropoda	Insecta	Hymenoptera	Apidae	Anthophora terminalis	Cresson 1869	Anthophora	terminalis	K.R. Wetherill	6/28/11	Mixed Conifer	Meadow	Not Recorded	White Pollinator Cup	United States	Arizona	Coconino	MC2M	353539	-1117306
Colorado Plateau Museum of Arthropod Biodiversity	NAUF4A0006127	Animalia	Arthropoda	Insecta	Hymenoptera	Apidae	Anthophora terminalis	Cresson 1869	Anthophora	terminalis	K.R. Wetherill	6/28/11	Mixed Conifer	Meadow	Not Recorded	White Pollinator Cup	United States	Arizona	Coconino	MC2M	353539	-1117306
Colorado Plateau Museum of Arthropod Biodiversity	NAUF4A0006128	Animalia	Arthropoda	Insecta	Hymenoptera	Apidae	Anthophora terminalis	Cresson 1869	Anthophora	terminalis	K.R. Wetherill	6/28/11	Mixed Conifer	Meadow	Not Recorded	White Pollinator Cup	United States	Arizona	Coconino	MC2M	353539	-1117306
Colorado Plateau Museum of Arthropod Biodiversity	NAUF4A0006129	Animalia	Arthropoda	Insecta	Hymenoptera	Apidae	Anthophora terminalis	Cresson 1869	Anthophora	terminalis	K.R. Wetherill	6/28/11	Mixed Conifer	Meadow	Not Recorded	Yellow Pollinator Cup	United States	Arizona	Coconino	MC2M	353539	-1117306
Colorado Plateau Museum of Arthropod Biodiversity	NAUF4A0006130	Animalia	Arthropoda	Insecta	Hymenoptera	Apidae	Anthophora terminalis	Cresson 1869	Anthophora	terminalis	K.R. Wetherill	6/28/11	Mixed Conifer	Meadow	Not Recorded	White Pollinator Cup	United States	Arizona	Coconino	MC2M	353539	-1117306
Colorado Plateau Museum of Arthropod Biodiversity	NAUF4A0006131	Animalia	Arthropoda	Insecta	Hymenoptera	Apidae	Anthophora terminalis	Cresson 1869	Anthophora	terminalis	K.R. Wetherill	6/28/11	Mixed Conifer	Meadow	Not Recorded	White Pollinator Cup	United States	Arizona	Coconino	MC2M	353539	-1117306
Colorado Plateau Museum of Arthropod Biodiversity	NAUF4A0006132	Animalia	Arthropoda	Insecta	Hymenoptera	Apidae	Anthophora terminalis	Cresson 1869	Anthophora	terminalis	K.R. Wetherill	6/28/11	Mixed Conifer	Meadow	Not Recorded	White Pollinator Cup	United States	Arizona	Coconino	MC2M	353539	-1117306
Colorado Plateau Museum of Arthropod Biodiversity	NAUF4A0088337	Animalia	Arthropoda	Insecta	Hymenoptera	Apidae	Anthophora terminalis	Cresson 1869	Anthophora	terminalis	CPMAB	6/28/11	Mixed Conifer	Meadow	Not Recorded	Pollinator Cup	United States	Arizona	Coconino	MC2M	353539	-1117306
Colorado Plateau Museum of Arthropod Biodiversity	NAUF4A0088338	Animalia	Arthropoda	Insecta	Hymenoptera	Apidae	Anthophora terminalis	Cresson 1869	Anthophora	terminalis	CPMAB	6/28/11	Mixed Conifer	Meadow	Not Recorded	Pollinator Cup	United States	Arizona	Coconino	MC2M	353539	-1117306
Colorado Plateau Museum of Arthropod Biodiversity	NAUF4A0041474	Animalia	Arthropoda	Insecta	Hymenoptera	Apidae	Anthophora terminalis	Cresson 1869	Anthophora	terminalis	T. Griswold	7/21/11	Mixed Conifer	Meadow	Not Recorded	Pollinator Cup	United States	Arizona	Coconino	MC2M	353539	-1117306
Colorado Plateau Museum of Arthropod Biodiversity	NAUF4A0041548	Animalia	Arthropoda	Insecta	Hymenoptera	Apidae	Anthophora terminalis	Cresson 1869	Anthophora	terminalis	T. Griswold	7/21/11	Mixed Conifer	Meadow	Not Recorded	Pollinator Cup	United States	Arizona	Coconino	MC2M	353539	-1117306
Colorado Plateau Museum of Arthropod Biodiversity	NAUF40081735	Animalia	Arthropoda	Insecta	Hymenoptera	Apidae	Anthophora terminalis	Cresson 1869	Anthophora	terminalis	K. Wright	8/25/11	Mixed Conifer	Meadow	Not Recorded	Pollinator Cup	United States	Arizona	Coconino	MC1M	353285	-111738
Colorado Plateau Museum of Arthropod Biodiversity	NAUF4A0081735	Animalia	Arthropoda	Insecta	Hymenoptera	Apidae	Anthophora terminalis	Cresson 1869	Anthophora	terminalis	K. Wright	8/25/11	Mixed Conifer	Meadow	Not Recorded	Pollinator Cup	United States	Arizona	Coconino	MC1M	353285	-111738
Colorado Plateau Museum of Arthropod Biodiversity	NAUF40081737	Animalia	Arthropoda	Insecta	Hymenoptera	Apidae	Anthophora terminalis	Cresson 1869	Anthophora	terminalis	K. Wright	8/25/11	Mixed Conifer	Not Recorded	Pollinator Cup	United States	Arizona	Coconino	MC2M	353539	-1117306
Colorado Plateau Museum of Arthropod Biodiversity	NAUF4A0057126	Animalia	Arthropoda	Insecta	Hymenoptera	Apidae	Anthophora terminalis	Cresson 1869	Anthophora	terminalis	T. Griswold	8/25/11	Mixed Conifer	Meadow	Not Recorded	Pollinator Cup	United States	Arizona	Coconino	MC2M	353539	-1117306
Colorado Plateau Museum of Arthropod Biodiversity	NAUF4A0081737	Animalia	Arthropoda	Insecta	Hymenoptera	Apidae	Anthophora terminalis	Cresson 1869	Anthophora	terminalis	K. Wright	8/25/11	Mixed Conifer	Not Recorded	Pollinator Cup	United States	Arizona	Coconino	MC2M	353539	-1117306
Colorado Plateau Museum of Arthropod Biodiversity	NAUF4A0084295	Animalia	Arthropoda	Insecta	Hymenoptera	Apidae	Anthophora terminalis	Cresson 1869	Anthophora	terminalis	CPMAB	5/17/12	Mixed Conifer	Meadow	Not Recorded	Pollinator Cup	United States	Arizona	Coconino	MC2M	353539	-1117306
Colorado Plateau Museum of Arthropod Biodiversity	NAUF4A0084221	Animalia	Arthropoda	Insecta	Hymenoptera	Apidae	Anthophora terminalis	Cresson 1869	Anthophora	terminalis	CPMAB	6/19/12	Desert Grassland	Not Recorded	Pollinator Cup	United States	Arizona	Coconino	DG1	35581	-111656
Colorado Plateau Museum of Arthropod Biodiversity	NAUF4A0084222	Animalia	Arthropoda	Insecta	Hymenoptera	Apidae	Anthophora terminalis	Cresson 1869	Anthophora	terminalis	CPMAB	6/19/12	Desert Grassland	Not Recorded	Pollinator Cup	United States	Arizona	Coconino	DG1	35581	-111656
Colorado Plateau Museum of Arthropod Biodiversity	NAUF4A0084223	Animalia	Arthropoda	Insecta	Hymenoptera	Apidae	Anthophora terminalis	Cresson 1869	Anthophora	terminalis	CPMAB	6/19/12	Desert Grassland	Not Recorded	Pollinator Cup	United States	Arizona	Coconino	DG1	35581	-111656
Colorado Plateau Museum of Arthropod Biodiversity	NAUF4A0084224	Animalia	Arthropoda	Insecta	Hymenoptera	Apidae	Anthophora terminalis	Cresson 1869	Anthophora	terminalis	CPMAB	6/19/12	Desert Grassland	Not Recorded	Pollinator Cup	United States	Arizona	Coconino	DG1	35581	-111656
Colorado Plateau Museum of Arthropod Biodiversity	NAUF4A0084225	Animalia	Arthropoda	Insecta	Hymenoptera	Apidae	Anthophora terminalis	Cresson 1869	Anthophora	terminalis	CPMAB	6/19/12	Desert Grassland	Not Recorded	Pollinator Cup	United States	Arizona	Coconino	DG1	35581	-111656
Colorado Plateau Museum of Arthropod Biodiversity	NAUF4A0084226	Animalia	Arthropoda	Insecta	Hymenoptera	Apidae	Anthophora terminalis	Cresson 1869	Anthophora	terminalis	CPMAB	6/19/12	Desert Grassland	Not Recorded	Pollinator Cup	United States	Arizona	Coconino	DG1	35581	-111656
Colorado Plateau Museum of Arthropod Biodiversity	NAUF4A0084227	Animalia	Arthropoda	Insecta	Hymenoptera	Apidae	Anthophora terminalis	Cresson 1869	Anthophora	terminalis	CPMAB	6/19/12	Desert Grassland	Not Recorded	Pollinator Cup	United States	Arizona	Coconino	DG1	35581	-111656
Colorado Plateau Museum of Arthropod Biodiversity	NAUF4A0084228	Animalia	Arthropoda	Insecta	Hymenoptera	Apidae	Anthophora terminalis	Cresson 1869	Anthophora	terminalis	CPMAB	6/19/12	Desert Grassland	Not Recorded	Pollinator Cup	United States	Arizona	Coconino	DG1	35581	-111656
Colorado Plateau Museum of Arthropod Biodiversity	NAUF4A0084229	Animalia	Arthropoda	Insecta	Hymenoptera	Apidae	Anthophora terminalis	Cresson 1869	Anthophora	terminalis	CPMAB	6/19/12	Desert Grassland	Not Recorded	Pollinator Cup	United States	Arizona	Coconino	DG1	35581	-111656
Colorado Plateau Museum of Arthropod Biodiversity	NAUF4A0084230	Animalia	Arthropoda	Insecta	Hymenoptera	Apidae	Anthophora terminalis	Cresson 1869	Anthophora	terminalis	CPMAB	6/19/12	Desert Grassland	Not Recorded	Pollinator Cup	United States	Arizona	Coconino	DG1	35581	-111656
Colorado Plateau Museum of Arthropod Biodiversity	NAUF4A0084231	Animalia	Arthropoda	Insecta	Hymenoptera	Apidae	Anthophora terminalis	Cresson 1869	Anthophora	terminalis	CPMAB	6/19/12	Desert Grassland	Not Recorded	Pollinator Cup	United States	Arizona	Coconino	DG1	35581	-111656
Colorado Plateau Museum of Arthropod Biodiversity	NAUF4A0084232	Animalia	Arthropoda	Insecta	Hymenoptera	Apidae	Anthophora terminalis	Cresson 1869	Anthophora	terminalis	CPMAB	6/19/12	Desert Grassland	Not Recorded	Pollinator Cup	United States	Arizona	Coconino	DG1	35581	-111656
Colorado Plateau Museum of Arthropod Biodiversity	NAUF4A0084233	Animalia	Arthropoda	Insecta	Hymenoptera	Apidae	Anthophora terminalis	Cresson 1869	Anthophora	terminalis	CPMAB	6/19/12	Desert Grassland	Not Recorded	Pollinator Cup	United States	Arizona	Coconino	DG1	35581	-111656
Colorado Plateau Museum of Arthropod Biodiversity	NAUF4A0084234	Animalia	Arthropoda	Insecta	Hymenoptera	Apidae	Anthophora terminalis	Cresson 1869	Anthophora	terminalis	CPMAB	6/19/12	Desert Grassland	Not Recorded	Pollinator Cup	United States	Arizona	Coconino	DG1	35581	-111656
Colorado Plateau Museum of Arthropod Biodiversity	NAUF4A0084235	Animalia	Arthropoda	Insecta	Hymenoptera	Apidae	Anthophora terminalis	Cresson 1869	Anthophora	terminalis	CPMAB	6/19/12	Desert Grassland	Not Recorded	Pollinator Cup	United States	Arizona	Coconino	DG1	35581	-111656
Colorado Plateau Museum of Arthropod Biodiversity	NAUF4A0084236	Animalia	Arthropoda	Insecta	Hymenoptera	Apidae	Anthophora terminalis	Cresson 1869	Anthophora	terminalis	CPMAB	6/19/12	Desert Grassland	Not Recorded	Pollinator Cup	United States	Arizona	Coconino	DG1	35581	-111656
Colorado Plateau Museum of Arthropod Biodiversity	NAUF4A0084237	Animalia	Arthropoda	Insecta	Hymenoptera	Apidae	Anthophora terminalis	Cresson 1869	Anthophora	terminalis	CPMAB	6/19/12	Desert Grassland	Not Recorded	Pollinator Cup	United States	Arizona	Coconino	DG1	35581	-111656
Colorado Plateau Museum of Arthropod Biodiversity	NAUF4A0084238	Animalia	Arthropoda	Insecta	Hymenoptera	Apidae	Anthophora terminalis	Cresson 1869	Anthophora	terminalis	CPMAB	6/19/12	Desert Grassland	Not Recorded	Pollinator Cup	United States	Arizona	Coconino	DG1	35581	-111656
Colorado Plateau Museum of Arthropod Biodiversity	NAUF4A0084239	Animalia	Arthropoda	Insecta	Hymenoptera	Apidae	Anthophora terminalis	Cresson 1869	Anthophora	terminalis	CPMAB	6/19/12	Desert Grassland	Not Recorded	Pollinator Cup	United States	Arizona	Coconino	DG1	35581	-111656
Colorado Plateau Museum of Arthropod Biodiversity	NAUF4A0084240	Animalia	Arthropoda	Insecta	Hymenoptera	Apidae	Anthophora terminalis	Cresson 1869	Anthophora	terminalis	CPMAB	6/19/12	Desert Grassland	Not Recorded	Pollinator Cup	United States	Arizona	Coconino	DG1	35581	-111656
Colorado Plateau Museum of Arthropod Biodiversity	NAUF4A0084241	Animalia	Arthropoda	Insecta	Hymenoptera	Apidae	Anthophora terminalis	Cresson 1869	Anthophora	terminalis	CPMAB	6/19/12	Desert Grassland	Not Recorded	Pollinator Cup	United States	Arizona	Coconino	DG1	35581	-111656
Colorado Plateau Museum of Arthropod Biodiversity	NAUF4A0084242	Animalia	Arthropoda	Insecta	Hymenoptera	Apidae	Anthophora terminalis	Cresson 1869	Anthophora	terminalis	CPMAB	6/19/12	Desert Grassland	Not Recorded	Pollinator Cup	United States	Arizona	Coconino	DG1	35581	-111656
Colorado Plateau Museum of Arthropod Biodiversity	NAUF4A0040573	Animalia	Arthropoda	Insecta	Hymenoptera	Apidae	Anthophora terminalis	Cresson 1869	Anthophora	terminalis	T. Griswold	6/19/12	Mixed Conifer	Meadow	Not Recorded	Pollinator Cup	United States	Arizona	Coconino	MC2M	353539	-1117306
Colorado Plateau Museum of Arthropod Biodiversity	NAUF4A0081572	Animalia	Arthropoda	Insecta	Hymenoptera	Apidae	Anthophora terminalis	Cresson 1869	Anthophora	terminalis	T. Griswold	6/19/12	Mixed Conifer	Meadow	Not Recorded	Pollinator Cup	United States	Arizona	Coconino	MC2M	353539	-1117306
Colorado Plateau Museum of Arthropod Biodiversity	NAUF4A0081573	Animalia	Arthropoda	Insecta	Hymenoptera	Apidae	Anthophora terminalis	Cresson 1869	Anthophora	terminalis	T. Griswold	6/19/12	Mixed Conifer	Meadow	Not Recorded	Pollinator Cup	United States	Arizona	Coconino	MC2M	353539	-1117306
Colorado Plateau Museum of Arthropod Biodiversity	NAUF4A0081574	Animalia	Arthropoda	Insecta	Hymenoptera	Apidae	Anthophora terminalis	Cresson 1869	Anthophora	terminalis	T. Griswold	6/19/12	Mixed Conifer	Meadow	Not Recorded	Pollinator Cup	United States	Arizona	Coconino	MC2M	353539	-1117306
Colorado Plateau Museum of Arthropod Biodiversity	NAUF4A0088339	Animalia	Arthropoda	Insecta	Hymenoptera	Apidae	Anthophora terminalis	Cresson 1869	Anthophora	terminalis	CPMAB	6/19/12	Mixed Conifer	Meadow	Not Recorded	Pollinator Cup	United States	Arizona	Coconino	MC2M	353539	-1117306
Colorado Plateau Museum of Arthropod Biodiversity	NAUF4A0057127	Animalia	Arthropoda	Insecta	Hymenoptera	Apidae	Anthophora terminalis	Cresson 1869	Anthophora	terminalis	CPMAB	6/19/12	Spruce-Fir	Forest	Not Recorded	Pollinator Cup	United States	Arizona	Coconino	SF4A	353325	-1116571
Colorado Plateau Museum of Arthropod Biodiversity	NAUF4A0084296	Animalia	Arthropoda	Insecta	Hymenoptera	Apidae	Anthophora terminalis	Cresson 1869	Anthophora	terminalis	CPMAB	10/23/12	Desert Grassland	Not Recorded	Pollinator Cup	United States	Arizona	Coconino	DG1	35581	-111656
Colorado Plateau Museum of Arthropod Biodiversity	NAUF4A0007325	Animalia	Arthropoda	Insecta	Hymenoptera	Apidae	Anthophora terminalis	Cresson 1869	Anthophora	terminalis	CPMAB	6/18/13	Mixed Conifer	Forest	Not Recorded	Pollinator Cup	United States	Arizona	Coconino	MC1F	353751	-1117331
Colorado Plateau Museum of Arthropod Biodiversity	NAUF4A0007336	Animalia	Arthropoda	Insecta	Hymenoptera	Apidae	Anthophora terminalis	Cresson 1869	Anthophora	terminalis	CPMAB	6/18/13	Mixed Conifer	Forest	Not Recorded	Pollinator Cup	United States	Arizona	Coconino	MC1F	353751	-1117331
Colorado Plateau Museum of Arthropod Biodiversity	NAUF4A0084294	Animalia	Arthropoda	Insecta	Hymenoptera	Apidae	Anthophora terminalis	Cresson 1869	Anthophora	terminalis	CPMAB	6/18/13	Mixed Conifer	Forest	Not Recorded	Pollinator Cup	United States	Arizona	Coconino	MC1F	353751	-1117331
Colorado Plateau Museum of Arthropod Biodiversity	NAUF4A0007339	Animalia	Arthropoda	Insecta	Hymenoptera	Apidae	Anthophora terminalis	Cresson 1869	Anthophora	terminalis	CPMAB	6/18/13	Mixed Conifer	Meadow	Not Recorded	Pollinator Cup	United States	Arizona	Coconino	MC1M	353285	-111738
Colorado Plateau Museum of Arthropod Biodiversity	NAUF4A0007068	Animalia	Arthropoda	Insecta	Hymenoptera	Apidae	Anthophora terminalis	Cresson 1869	Anthophora	terminalis	CPMAB	6/26/13	Mixed Conifer	Meadow	Not Recorded	White Pollinator Cup	United States	Arizona	Coconino	MC1M	353285	-111738
Colorado Plateau Museum of Arthropod Biodiversity	NAUF4A0007318	Animalia	Arthropoda	Insecta	Hymenoptera	Apidae	Anthophora terminalis	Cresson 1869	Anthophora	terminalis	CPMAB	6/26/13	Mixed Conifer	Meadow	Not Recorded	White Pollinator Cup	United States	Arizona	Coconino	MC1M	353285	-111738
Colorado Plateau Museum of Arthropod Biodiversity	NAUF4A0007319	Animalia	Arthropoda	Insecta	Hymenoptera	Apidae	Anthophora terminalis	Cresson 1869	Anthophora	terminalis	CPMAB	6/26/13	Mixed Conifer	Meadow	Not Recorded	Yellow Pollinator Cup	United States	Arizona	Coconino	MC4M	353543	-111732
Colorado Plateau Museum of Arthropod Biodiversity	NAUF4A0036423	Animalia	Arthropoda	Insecta	Hymenoptera	Apidae	Anthophora terminalis	Cresson 1869	Anthophora	terminalis	CPMAB	2013-07-08	Mixed Conifer	Meadow	Not Recorded	White Pollinator Cup	United States	Arizona	Coconino	MC1M	353285	-111738
Colorado Plateau Museum of Arthropod Biodiversity	NAUF4A0084283	Animalia	Arthropoda	Insecta	Hymenoptera	Apidae	Anthophora terminalis	Cresson 1869	Anthophora	terminalis	CPMAB	5/26/14	Mixed Conifer	Meadow	Not Recorded	Pollinator Cup	United States	Arizona	Coconino	MC1M	353285	-111738
Colorado Plateau Museum of Arthropod Biodiversity	NAUF4A0084284	Animalia	Arthropoda	Insecta	Hymenoptera	Apidae	Anthophora terminalis	Cresson 1869	Anthophora	terminalis	CPMAB	5/26/14	Mixed Conifer	Meadow	Not Recorded	Pollinator Cup	United States	Arizona	Coconino	MC1M	353285	-111738
Colorado Plateau Museum of Arthropod Biodiversity	NAUF4A0084286	Animalia	Arthropoda	Insecta	Hymenoptera	Apidae	Anthophora terminalis	Cresson 1869	Anthophora	terminalis	CPMAB	5/26/14	Mixed Conifer	Meadow	Not Recorded	Pollinator Cup	United States	Arizona	Coconino	MC1M	353285	-111738
Colorado Plateau Museum of Arthropod Biodiversity	NAUF4A0084287	Animalia	Arthropoda	Insecta	Hymenoptera	Apidae	Anthophora terminalis	Cresson 1869	Anthophora	terminalis	CPMAB	5/26/14	Mixed Conifer	Meadow	Not Recorded	Pollinator Cup	United States	Arizona	Coconino	MC1M	353285	-111738
Colorado Plateau Museum of Arthropod Biodiversity	NAUF4A0084289	Animalia	Arthropoda	Insecta	Hymenoptera	Apidae	Anthophora terminalis	Cresson 1869	Anthophora	terminalis	CPMAB	5/26/14	Mixed Conifer	Meadow	Not Recorded	Pollinator Cup	United States	Arizona	Coconino	MC1M	353285	-111738
Colorado Plateau Museum of Arthropod Biodiversity	NAUF4A0084277	Animalia	Arthropoda	Insecta	Hymenoptera	Apidae	Anthophora terminalis	Cresson 1869	Anthophora	terminalis	CPMAB	5/26/14	Mixed Conifer	Meadow	Not Recorded	Pollinator Cup	United States	Arizona	Coconino	MC2M	353539	-1117306
Colorado Plateau Museum of Arthropod Biodiversity	NAUF4A0084263	Animalia	Arthropoda	Insecta	Hymenoptera	Apidae	Anthophora terminalis	Cresson 1869	Anthophora	terminalis	CPMAB	5/26/14	Mixed Conifer	Not Recorded	Pollinator Cup	United States	Arizona	Coconino	MC3M	35329	-111739
Colorado Plateau Museum of Arthropod Biodiversity	NAUF4A0084268	Animalia	Arthropoda	Insecta	Hymenoptera	Apidae	Anthophora terminalis	Cresson 1869	Anthophora	terminalis	CPMAB	5/26/14	Mixed Conifer	Not Recorded	Pollinator Cup	United States	Arizona	Coconino	MC3M	35329	-111739
Colorado Plateau Museum of Arthropod Biodiversity	NAUF4A0084269	Animalia	Arthropoda	Insecta	Hymenoptera	Apidae	Anthophora terminalis	Cresson 1869	Anthophora	terminalis	CPMAB	5/26/14	Mixed Conifer	Not Recorded	Pollinator Cup	United States	Arizona	Coconino	MC3M	35329	-111739
Colorado Plateau Museum of Arthropod Biodiversity	NAUF4A0084285	Animalia	Arthropoda	Insecta	Hymenoptera	Apidae	Anthophora terminalis	Cresson 1869	Anthophora	terminalis	CPMAB	5/26/14	Mixed Conifer	Not Recorded	Pollinator Cup	United States	Arizona	Coconino	MC3M	35329	-111739
Colorado Plateau Museum of Arthropod Biodiversity	NAUF4A0084253	Animalia	Arthropoda	Insecta	Hymenoptera	Apidae	Anthophora terminalis	Cresson 1869	Anthophora	terminalis	CPMAB	5/26/14	Ponderosa Pine	Not Recorded	Pollinator Cup	United States	Arizona	Coconino	PP1A	353511	-1117992
Colorado Plateau Museum of Arthropod Biodiversity	NAUF4A0084255	Animalia	Arthropoda	Insecta	Hymenoptera	Apidae	Anthophora terminalis	Cresson 1869	Anthophora	terminalis	CPMAB	5/26/14	Ponderosa Pine	Not Recorded	Pollinator Cup	United States	Arizona	Coconino	PP1A	353511	-1117992
Colorado Plateau Museum of Arthropod Biodiversity	NAUF4A0084258	Animalia	Arthropoda	Insecta	Hymenoptera	Apidae	Anthophora terminalis	Cresson 1869	Anthophora	terminalis	CPMAB	5/26/14	Ponderosa Pine	Not Recorded	Pollinator Cup	United States	Arizona	Coconino	PP1A	353511	-1117992
Colorado Plateau Museum of Arthropod Biodiversity	NAUF4A0084259	Animalia	Arthropoda	Insecta	Hymenoptera	Apidae	Anthophora terminalis	Cresson 1869	Anthophora	terminalis	CPMAB	5/26/14	Ponderosa Pine	Not Recorded	Pollinator Cup	United States	Arizona	Coconino	PP1A	353511	-1117992
Colorado Plateau Museum of Arthropod Biodiversity	NAUF4A0084260	Animalia	Arthropoda	Insecta	Hymenoptera	Apidae	Anthophora terminalis	Cresson 1869	Anthophora	terminalis	CPMAB	5/26/14	Ponderosa Pine	Not Recorded	Pollinator Cup	United States	Arizona	Coconino	PP1A	353511	-1117992
Colorado Plateau Museum of Arthropod Biodiversity	NAUF4A0084262	Animalia	Arthropoda	Insecta	Hymenoptera	Apidae	Anthophora terminalis	Cresson 1869	Anthophora	terminalis	CPMAB	5/26/14	Ponderosa Pine	Not Recorded	Pollinator Cup	United States	Arizona	Coconino	PP1A	353511	-1117992
Colorado Plateau Museum of Arthropod Biodiversity	NAUF4A0084271	Animalia	Arthropoda	Insecta	Hymenoptera	Apidae	Anthophora terminalis	Cresson 1869	Anthophora	terminalis	CPMAB	5/26/14	Ponderosa Pine	Not Recorded	Pollinator Cup	United States	Arizona	Coconino	PP1A	353511	-1117992
Colorado Plateau Museum of Arthropod Biodiversity	NAUF4A0084272	Animalia	Arthropoda	Insecta	Hymenoptera	Apidae	Anthophora terminalis	Cresson 1869	Anthophora	terminalis	CPMAB	5/26/14	Ponderosa Pine	Not Recorded	Pollinator Cup	United States	Arizona	Coconino	PP1A	353511	-1117992
Colorado Plateau Museum of Arthropod Biodiversity	NAUF4A0084273	Animalia	Arthropoda	Insecta	Hymenoptera	Apidae	Anthophora terminalis	Cresson 1869	Anthophora	terminalis	CPMAB	5/26/14	Ponderosa Pine	Not Recorded	Pollinator Cup	United States	Arizona	Coconino	PP1A	353511	-1117992
Colorado Plateau Museum of Arthropod Biodiversity	NAUF4A0084274	Animalia	Arthropoda	Insecta	Hymenoptera	Apidae	Anthophora terminalis	Cresson 1869	Anthophora	terminalis	CPMAB	5/26/14	Ponderosa Pine	Not Recorded	Pollinator Cup	United States	Arizona	Coconino	PP1A	353511	-1117992
Colorado Plateau Museum of Arthropod Biodiversity	NAUF4A0084275	Animalia	Arthropoda	Insecta	Hymenoptera	Apidae	Anthophora terminalis	Cresson 1869	Anthophora	terminalis	CPMAB	5/26/14	Ponderosa Pine	Not Recorded	Pollinator Cup	United States	Arizona	Coconino	PP1A	353511	-1117992
Colorado Plateau Museum of Arthropod Biodiversity	NAUF4A0084276	Animalia	Arthropoda	Insecta	Hymenoptera	Apidae	Anthophora terminalis	Cresson 1869	Anthophora	terminalis	CPMAB	5/26/14	Ponderosa Pine	Not Recorded	Pollinator Cup	United States	Arizona	Coconino	PP1A	353511	-1117992
Colorado Plateau Museum of Arthropod Biodiversity	NAUF4A0084278	Animalia	Arthropoda	Insecta	Hymenoptera	Apidae	Anthophora terminalis	Cresson 1869	Anthophora	terminalis	CPMAB	5/26/14	Ponderosa Pine	Not Recorded	Pollinator Cup	United States	Arizona	Coconino	PP1A	353511	-1117992
Colorado Plateau Museum of Arthropod Biodiversity	NAUF4A0084254	Animalia	Arthropoda	Insecta	Hymenoptera	Apidae	Anthophora terminalis	Cresson 1869	Anthophora	terminalis	CPMAB	5/26/14	Ponderosa Pine	Forest	Not Recorded	Pollinator Cup	United States	Arizona	Coconino	PP1F	353861	-1117365
Colorado Plateau Museum of Arthropod Biodiversity	NAUF4A0084290	Animalia	Arthropoda	Insecta	Hymenoptera	Apidae	Anthophora terminalis	Cresson 1869	Anthophora	terminalis	CPMAB	5/26/14	Ponderosa Pine	Forest	Not Recorded	Pollinator Cup	United States	Arizona	Coconino	PP1F	353861	-1117365
Colorado Plateau Museum of Arthropod Biodiversity	NAUF4A0084291	Animalia	Arthropoda	Insecta	Hymenoptera	Apidae	Anthophora terminalis	Cresson 1869	Anthophora	terminalis	CPMAB	5/26/14	Ponderosa Pine	Forest	Not Recorded	Pollinator Cup	United States	Arizona	Coconino	PP1F	353861	-1117365
Colorado Plateau Museum of Arthropod Biodiversity	NAUF4A0084292	Animalia	Arthropoda	Insecta	Hymenoptera	Apidae	Anthophora terminalis	Cresson 1869	Anthophora	terminalis	CPMAB	5/26/14	Ponderosa Pine	Forest	Not Recorded	Pollinator Cup	United States	Arizona	Coconino	PP1F	353861	-1117365
Colorado Plateau Museum of Arthropod Biodiversity	NAUF4A0084261	Animalia	Arthropoda	Insecta	Hymenoptera	Apidae	Anthophora terminalis	Cresson 1869	Anthophora	terminalis	CPMAB	5/26/14	Ponderosa Pine	Not Recorded	Pollinator Cup	United States	Arizona	Coconino	PP2A	353453	-1118041
Colorado Plateau Museum of Arthropod Biodiversity	NAUF4A0084264	Animalia	Arthropoda	Insecta	Hymenoptera	Apidae	Anthophora terminalis	Cresson 1869	Anthophora	terminalis	CPMAB	5/26/14	Ponderosa Pine	Not Recorded	Pollinator Cup	United States	Arizona	Coconino	PP2A	353453	-1118041
Colorado Plateau Museum of Arthropod Biodiversity	NAUF4A0084265	Animalia	Arthropoda	Insecta	Hymenoptera	Apidae	Anthophora terminalis	Cresson 1869	Anthophora	terminalis	CPMAB	5/26/14	Ponderosa Pine	Not Recorded	Pollinator Cup	United States	Arizona	Coconino	PP2A	353453	-1118041
Colorado Plateau Museum of Arthropod Biodiversity	NAUF4A0084266	Animalia	Arthropoda	Insecta	Hymenoptera	Apidae	Anthophora terminalis	Cresson 1869	Anthophora	terminalis	CPMAB	5/26/14	Ponderosa Pine	Not Recorded	Pollinator Cup	United States	Arizona	Coconino	PP2A	353453	-1118041
Colorado Plateau Museum of Arthropod Biodiversity	NAUF4A0084267	Animalia	Arthropoda	Insecta	Hymenoptera	Apidae	Anthophora terminalis	Cresson 1869	Anthophora	terminalis	CPMAB	5/26/14	Ponderosa Pine	Not Recorded	Pollinator Cup	United States	Arizona	Coconino	PP2A	353453	-1118041
Colorado Plateau Museum of Arthropod Biodiversity	NAUF4A0084270	Animalia	Arthropoda	Insecta	Hymenoptera	Apidae	Anthophora terminalis	Cresson 1869	Anthophora	terminalis	CPMAB	5/26/14	Ponderosa Pine	Not Recorded	Pollinator Cup	United States	Arizona	Coconino	PP2A	353453	-1118041
Colorado Plateau Museum of Arthropod Biodiversity	NAUF4A0084279	Animalia	Arthropoda	Insecta	Hymenoptera	Apidae	Anthophora terminalis	Cresson 1869	Anthophora	terminalis	CPMAB	5/26/14	Ponderosa Pine	Not Recorded	Pollinator Cup	United States	Arizona	Coconino	PP2A	353453	-1118041
Colorado Plateau Museum of Arthropod Biodiversity	NAUF4A0084280	Animalia	Arthropoda	Insecta	Hymenoptera	Apidae	Anthophora terminalis	Cresson 1869	Anthophora	terminalis	CPMAB	5/26/14	Ponderosa Pine	Not Recorded	Pollinator Cup	United States	Arizona	Coconino	PP2A	353453	-1118041
Colorado Plateau Museum of Arthropod Biodiversity	NAUF4A0084281	Animalia	Arthropoda	Insecta	Hymenoptera	Apidae	Anthophora terminalis	Cresson 1869	Anthophora	terminalis	CPMAB	5/26/14	Ponderosa Pine	Not Recorded	Pollinator Cup	United States	Arizona	Coconino	PP2A	353453	-1118041
Colorado Plateau Museum of Arthropod Biodiversity	NAUF4A0084282	Animalia	Arthropoda	Insecta	Hymenoptera	Apidae	Anthophora terminalis	Cresson 1869	Anthophora	terminalis	CPMAB	5/26/14	Ponderosa Pine	Not Recorded	Pollinator Cup	United States	Arizona	Coconino	PP2A	353453	-1118041
Colorado Plateau Museum of Arthropod Biodiversity	NAUF4A0084256	Animalia	Arthropoda	Insecta	Hymenoptera	Apidae	Anthophora terminalis	Cresson 1869	Anthophora	terminalis	CPMAB	5/26/14	Ponderosa Pine	Not Recorded	Pollinator Cup	United States	Arizona	Coconino	PP3A	353474	-1118147
Colorado Plateau Museum of Arthropod Biodiversity	NAUF4A0084257	Animalia	Arthropoda	Insecta	Hymenoptera	Apidae	Anthophora terminalis	Cresson 1869	Anthophora	terminalis	CPMAB	5/26/14	Ponderosa Pine	Not Recorded	Pollinator Cup	United States	Arizona	Coconino	PP3A	353474	-1118147
Colorado Plateau Museum of Arthropod Biodiversity	NAUF4A0084202	Animalia	Arthropoda	Insecta	Hymenoptera	Apidae	Anthophora terminalis	Cresson 1869	Anthophora	terminalis	CPMAB	5/26/14	Spruce-Fir	Not Recorded	Pollinator Cup	United States	Arizona	Coconino	SF4A	353325	-1116571
Colorado Plateau Museum of Arthropod Biodiversity	NAUF4A0084203	Animalia	Arthropoda	Insecta	Hymenoptera	Apidae	Anthophora terminalis	Cresson 1869	Anthophora	terminalis	CPMAB	5/26/14	Spruce-Fir	Not Recorded	Pollinator Cup	United States	Arizona	Coconino	SF4A	353325	-1116571
Colorado Plateau Museum of Arthropod Biodiversity	NAUF4A0084204	Animalia	Arthropoda	Insecta	Hymenoptera	Apidae	Anthophora terminalis	Cresson 1869	Anthophora	terminalis	CPMAB	5/26/14	Spruce-Fir	Not Recorded	Pollinator Cup	United States	Arizona	Coconino	SF4A	353325	-1116571
Colorado Plateau Museum of Arthropod Biodiversity	NAUF4A0084205	Animalia	Arthropoda	Insecta	Hymenoptera	Apidae	Anthophora terminalis	Cresson 1869	Anthophora	terminalis	CPMAB	5/26/14	Spruce-Fir	Not Recorded	Pollinator Cup	United States	Arizona	Coconino	SF4A	353325	-1116571
Colorado Plateau Museum of Arthropod Biodiversity	NAUF4A0084288	Animalia	Arthropoda	Insecta	Hymenoptera	Apidae	Anthophora terminalis	Cresson 1869	Anthophora	terminalis	CPMAB	5/26/14	Spruce-Fir	Not Recorded	Pollinator Cup	United States	Arizona	Coconino	SF4A	353325	-1116571
Colorado Plateau Museum of Arthropod Biodiversity	NAUF4A0085437	Animalia	Arthropoda	Insecta	Hymenoptera	Apidae	Anthophora terminalis	Cresson 1869	Anthophora	terminalis	CPMAB	7/25/14	Mixed Conifer	Meadow	Not Recorded	Pollinator Cup	United States	Arizona	Coconino	MC1M	353285	-111738
Colorado Plateau Museum of Arthropod Biodiversity	NAUF4A0085438	Animalia	Arthropoda	Insecta	Hymenoptera	Apidae	Anthophora terminalis	Cresson 1869	Anthophora	terminalis	CPMAB	7/25/14	Mixed Conifer	Meadow	Not Recorded	Pollinator Cup	United States	Arizona	Coconino	MC1M	353285	-111738
Colorado Plateau Museum of Arthropod Biodiversity	NAUF4A0085447	Animalia	Arthropoda	Insecta	Hymenoptera	Apidae	Anthophora terminalis	Cresson 1869	Anthophora	terminalis	CPMAB	6/13/16	Ponderosa Pine	Meadow	Not Recorded	Ryobi Bug Vac	United States	Arizona	Coconino	PP5M	354162	-1116716
Colorado Plateau Museum of Arthropod Biodiversity	NAUF4A0085444	Animalia	Arthropoda	Insecta	Hymenoptera	Apidae	Anthophora terminalis	Cresson 1869	Anthophora	terminalis	CPMAB	6/14/16	Mixed Conifer	Meadow	Not Recorded	Ryobi Bug Vac	United States	Arizona	Coconino	MC6M	353757	-1117321
Colorado Plateau Museum of Arthropod Biodiversity	NAUF4A0085441	Animalia	Arthropoda	Insecta	Hymenoptera	Apidae	Anthophora terminalis	Cresson 1869	Anthophora	terminalis	CPMAB	6/15/16	Spruce-Fir	Meadow	Not Recorded	Ryobi Bug Vac	United States	Arizona	Coconino	SF2M	353387	-1116511
Colorado Plateau Museum of Arthropod Biodiversity	NAUF4A0085442	Animalia	Arthropoda	Insecta	Hymenoptera	Apidae	Anthophora terminalis	Cresson 1869	Anthophora	terminalis	CPMAB	6/15/16	Spruce-Fir	Meadow	Not Recorded	Ryobi Bug Vac	United States	Arizona	Coconino	SF2M	353387	-1116511
Colorado Plateau Museum of Arthropod Biodiversity	NAUF4A0085443	Animalia	Arthropoda	Insecta	Hymenoptera	Apidae	Anthophora terminalis	Cresson 1869	Anthophora	terminalis	CPMAB	6/22/16	Spruce-Fir	Forest	Not Recorded	Ryobi Bug Vac	United States	Arizona	Coconino	SF3F	353322	-1116561
Colorado Plateau Museum of Arthropod Biodiversity	NAUF4A0085446	Animalia	Arthropoda	Insecta	Hymenoptera	Apidae	Anthophora terminalis	Cresson 1869	Anthophora	terminalis	CPMAB	6/27/16	MIxed Conifer	Meadow	Not Recorded	Ryobi Bug Vac	United States	Arizona	Coconino	MC3M	35329	-111739
Colorado Plateau Museum of Arthropod Biodiversity	NAUF4A0084208	Animalia	Arthropoda	Insecta	Hymenoptera	Apidae	Anthophora terminalis	Cresson 1869	Anthophora	terminalis	CPMAB	2016-07-07	Mixed Conifer	Not Recorded	Ryobi Bug Vac	United States	Arizona	Coconino	MC6M	353757	-1117321
Colorado Plateau Museum of Arthropod Biodiversity	NAUF4A0084210	Animalia	Arthropoda	Insecta	Hymenoptera	Apidae	Anthophora terminalis	Cresson 1869	Anthophora	terminalis	CPMAB	2016-07-07	Mixed Conifer	Not Recorded	Ryobi Bug Vac	United States	Arizona	Coconino	MC6M	353757	-1117321
Colorado Plateau Museum of Arthropod Biodiversity	NAUF4A0084298	Animalia	Arthropoda	Insecta	Hymenoptera	Apidae	Anthophora terminalis	Cresson 1869	Anthophora	terminalis	CPMAB	2016-08-07	Mixed Conifer	Meadow	Not Recorded	Ryobi Bug Vac	United States	Arizona	Coconino	MC2M	353539	-1117306
Colorado Plateau Museum of Arthropod Biodiversity	NAUF4A0084212	Animalia	Arthropoda	Insecta	Hymenoptera	Apidae	Anthophora terminalis	Cresson 1869	Anthophora	terminalis	CPMAB	2016-08-07	Spruce-Fir	Not Recorded	Ryobi Bug Vac	United States	Arizona	Coconino	SF4M	353602	-1117189
Colorado Plateau Museum of Arthropod Biodiversity	NAUF4A0084213	Animalia	Arthropoda	Insecta	Hymenoptera	Apidae	Anthophora terminalis	Cresson 1869	Anthophora	terminalis	CPMAB	2016-11-07	Mixed Conifer	Forest	Not Recorded	Ryobi Bug Vac	United States	Arizona	Coconino	MC1F	353751	-1117331
Colorado Plateau Museum of Arthropod Biodiversity	NAUF4A0084211	Animalia	Arthropoda	Insecta	Hymenoptera	Apidae	Anthophora terminalis	Cresson 1869	Anthophora	terminalis	CPMAB	2016-11-07	Mixed Conifer	Not Recorded	Ryobi Bug Vac	United States	Arizona	Coconino	MC6M	353757	-1117321
Colorado Plateau Museum of Arthropod Biodiversity	NAUF4A0084214	Animalia	Arthropoda	Insecta	Hymenoptera	Apidae	Anthophora terminalis	Cresson 1869	Anthophora	terminalis	CPMAB	2016-11-07	Mixed Conifer	Not Recorded	Ryobi Bug Vac	United States	Arizona	Coconino	MC6M	353757	-1117321
Colorado Plateau Museum of Arthropod Biodiversity	NAUF4A0084206	Animalia	Arthropoda	Insecta	Hymenoptera	Apidae	Anthophora terminalis	Cresson 1869	Anthophora	terminalis	CPMAB	2016-11-07	Spruce-Fir	Not Recorded	Ryobi Bug Vac	United States	Arizona	Coconino	SF1M	353585	-111708
Colorado Plateau Museum of Arthropod Biodiversity	NAUF4A0084207	Animalia	Arthropoda	Insecta	Hymenoptera	Apidae	Anthophora terminalis	Cresson 1869	Anthophora	terminalis	CPMAB	2016-11-07	Spruce-Fir	Not Recorded	Ryobi Bug Vac	United States	Arizona	Coconino	SF2M	353387	-1116511
Colorado Plateau Museum of Arthropod Biodiversity	NAUF4A0084216	Animalia	Arthropoda	Insecta	Hymenoptera	Apidae	Anthophora terminalis	Cresson 1869	Anthophora	terminalis	CPMAB	2016-11-07	Spruce-Fir	Not Recorded	Ryobi Bug Vac	United States	Arizona	Coconino	SF2M	353387	-1116511
Colorado Plateau Museum of Arthropod Biodiversity	NAUF4A0084215	Animalia	Arthropoda	Insecta	Hymenoptera	Apidae	Anthophora terminalis	Cresson 1869	Anthophora	terminalis	CPMAB	2016-11-07	Spruce-Fir	Not Recorded	Ryobi Bug Vac	United States	Arizona	Coconino	SF3M	353322	-1116561
Colorado Plateau Museum of Arthropod Biodiversity	NAUF4A0084209	Animalia	Arthropoda	Insecta	Hymenoptera	Apidae	Anthophora terminalis	Cresson 1869	Anthophora	terminalis	CPMAB	2016-11-07	Spruce-Fir	Not Recorded	Ryobi Bug Vac	United States	Arizona	Coconino	SF4M	353602	-1117189
Colorado Plateau Museum of Arthropod Biodiversity	NAUF4A0081901	Animalia	Arthropoda	Insecta	Hymenoptera	Apidae	Anthophora terminalis	Cresson 1869	Anthophora	terminalis	T. Griswold	2016-09-08	Ponderosa Pine	Female	Ryobi Bug Vac	United States	Arizona	Coconino	Ken1A	354263	-1118199
Colorado Plateau Museum of Arthropod Biodiversity	NAUF4A0081902	Animalia	Arthropoda	Insecta	Hymenoptera	Apidae	Anthophora terminalis	Cresson 1869	Anthophora	terminalis	T. Griswold	2016-09-08	Ponderosa Pine	Female	Ryobi Bug Vac	United States	Arizona	Coconino	Ken1A	354263	-1118199
Colorado Plateau Museum of Arthropod Biodiversity	NAUF4A0085358	Animalia	Arthropoda	Insecta	Hymenoptera	Apidae	Anthophora terminalis	Cresson 1869	Anthophora	terminalis	CPMAB	8/17/16	Mixed Conifer	Meadow	Not Recorded	Ryobi Bug Vac	United States	Arizona	Coconino	MC6M	353757	-1117321
Colorado Plateau Museum of Arthropod Biodiversity	NAUF4A0085359	Animalia	Arthropoda	Insecta	Hymenoptera	Apidae	Anthophora terminalis	Cresson 1869	Anthophora	terminalis	CPMAB	8/17/16	Mixed Conifer	Meadow	Not Recorded	Ryobi Bug Vac	United States	Arizona	Coconino	MC6M	353757	-1117321
Colorado Plateau Museum of Arthropod Biodiversity	NAUF4A0085452	Animalia	Arthropoda	Insecta	Hymenoptera	Apidae	Anthophora terminalis	Cresson 1869	Anthophora	terminalis	CPMAB	8/19/16	Ponderosa Pine	Meadow	Not Recorded	Yellow Pollinator Cup	United States	Arizona	Coconino	PP5M	354162	-1116716
Colorado Plateau Museum of Arthropod Biodiversity	NAUF4A0088340	Animalia	Arthropoda	Insecta	Hymenoptera	Apidae	Anthophora terminalis	Cresson 1869	Anthophora	terminalis	CPMAB	8/19/16	Spruce-Fir	Not Recorded	Ryobi Bug Vac	United States	Arizona	Coconino	SF3M	353322	-1116561
Colorado Plateau Museum of Arthropod Biodiversity	NAUF4A0079404	Animalia	Arthropoda	Insecta	Hymenoptera	Apidae	Anthophora terminalis	Cresson 1869	Anthophora	terminalis	CPMAB	6/28/17	Mixed Conifer	Meadow	Not Recorded	Ryobi Bug Vac	United States	Arizona	Coconino	MC6M	353757	-1117321
Colorado Plateau Museum of Arthropod Biodiversity	NAUF4A0079405	Animalia	Arthropoda	Insecta	Hymenoptera	Apidae	Anthophora terminalis	Cresson 1869	Anthophora	terminalis	CPMAB	6/29/17	Ponderosa Pine	Meadow	Not Recorded	Ryobi Bug Vac	United States	Arizona	Coconino	PP2	354163	-1116714
Colorado Plateau Museum of Arthropod Biodiversity	NAUF4A0079398	Animalia	Arthropoda	Insecta	Hymenoptera	Apidae	Anthophora terminalis	Cresson 1869	Anthophora	terminalis	CPMAB	6/29/17	Spruce-Fir	Not Recorded	Ryobi Bug Vac	United States	Arizona	Coconino	SF1M	353585	-111708
Colorado Plateau Museum of Arthropod Biodiversity	NAUF4A0079399	Animalia	Arthropoda	Insecta	Hymenoptera	Apidae	Anthophora terminalis	Cresson 1869	Anthophora	terminalis	CPMAB	6/29/17	Spruce-Fir	Not Recorded	Ryobi Bug Vac	United States	Arizona	Coconino	SF1M	353585	-111708
Colorado Plateau Museum of Arthropod Biodiversity	NAUF4A0079401	Animalia	Arthropoda	Insecta	Hymenoptera	Apidae	Anthophora terminalis	Cresson 1869	Anthophora	terminalis	CPMAB	6/29/17	Spruce-Fir	Meadow	Not Recorded	Ryobi Bug Vac	United States	Arizona	Coconino	SF2M	353387	-1116511
Colorado Plateau Museum of Arthropod Biodiversity	NAUF4A0079397	Animalia	Arthropoda	Insecta	Hymenoptera	Apidae	Anthophora terminalis	Cresson 1869	Anthophora	terminalis	CPMAB	6/29/17	Spruce-Fir	Meadow	Not Recorded	Ryobi Bug Vac	United States	Arizona	Coconino	SF3M	353322	-1116561
Colorado Plateau Museum of Arthropod Biodiversity	NAUF4A0079403	Animalia	Arthropoda	Insecta	Hymenoptera	Apidae	Anthophora terminalis	Cresson 1869	Anthophora	terminalis	CPMAB	6/29/17	Spruce-Fir	Not Recorded	Ryobi Bug Vac	United States	Arizona	Coconino	SF3M	353322	-1116561
Colorado Plateau Museum of Arthropod Biodiversity	NAUF4A0079400	Animalia	Arthropoda	Insecta	Hymenoptera	Apidae	Anthophora terminalis	Cresson 1869	Anthophora	terminalis	CPMAB	6/29/17	Spruce-Fir	Meadow	Not Recorded	Ryobi Bug Vac	United States	Arizona	Coconino	SF5M	353589	-1117181
Colorado Plateau Museum of Arthropod Biodiversity	NAUF4A0079348	Animalia	Arthropoda	Insecta	Hymenoptera	Apidae	Anthophora terminalis	Cresson 1869	Anthophora	terminalis	CPMAB	2017-12-07	Mixed Conifer	Meadow	Not Recorded	Ryobi Bug Vac	United States	Arizona	Coconino	MC1M	353285	-111738
Colorado Plateau Museum of Arthropod Biodiversity	NAUF4A0079350	Animalia	Arthropoda	Insecta	Hymenoptera	Apidae	Anthophora terminalis	Cresson 1869	Anthophora	terminalis	CPMAB	2017-12-07	Mixed Conifer	Meadow	Not Recorded	Ryobi Bug Vac	United States	Arizona	Coconino	MC1M	353285	-111738
Colorado Plateau Museum of Arthropod Biodiversity	NAUF4A0079440	Animalia	Arthropoda	Insecta	Hymenoptera	Apidae	Anthophora terminalis	Cresson 1869	Anthophora	terminalis	CPMAB	2017-12-07	Mixed Conifer	Not Recorded	Ryobi Bug Vac	United States	Arizona	Coconino	MC4M	353543	-111732
Colorado Plateau Museum of Arthropod Biodiversity	NAUF4A0079446	Animalia	Arthropoda	Insecta	Hymenoptera	Apidae	Anthophora terminalis	Cresson 1869	Anthophora	terminalis	CPMAB	2017-12-07	Mixed Conifer	Meadow	Not Recorded	Ryobi Bug Vac	United States	Arizona	Coconino	MC4M	353543	-111732
Colorado Plateau Museum of Arthropod Biodiversity	NAUF4A0079441	Animalia	Arthropoda	Insecta	Hymenoptera	Apidae	Anthophora terminalis	Cresson 1869	Anthophora	terminalis	CPMAB	7/13/17	Spruce-Fir	Meadow	Not Recorded	Ryobi Bug Vac	United States	Arizona	Coconino	SF3M	353322	-1116561
Colorado Plateau Museum of Arthropod Biodiversity	NAUF4A0079346	Animalia	Arthropoda	Insecta	Hymenoptera	Apidae	Anthophora terminalis	Cresson 1869	Anthophora	terminalis	CPMAB	7/13/17	Spruce-Fir	Meadow	Not Recorded	Ryobi Bug Vac	United States	Arizona	Coconino	SF4M	353602	-1117189
Colorado Plateau Museum of Arthropod Biodiversity	NAUF4A0079434	Animalia	Arthropoda	Insecta	Hymenoptera	Apidae	Anthophora terminalis	Cresson 1869	Anthophora	terminalis	CPMAB	7/13/17	Spruce-Fir	Meadow	Not Recorded	Ryobi Bug Vac	United States	Arizona	Coconino	SF5M	353589	-1117181
Colorado Plateau Museum of Arthropod Biodiversity	NAUF4A0079442	Animalia	Arthropoda	Insecta	Hymenoptera	Apidae	Anthophora terminalis	Cresson 1869	Anthophora	terminalis	CPMAB	7/13/17	Spruce-Fir	Meadow	Not Recorded	Ryobi Bug Vac	United States	Arizona	Coconino	SF6M	353568	-1117173
Colorado Plateau Museum of Arthropod Biodiversity	NAUF4A0079349	Animalia	Arthropoda	Insecta	Hymenoptera	Apidae	Anthophora terminalis	Cresson 1869	Anthophora	terminalis	CPMAB	7/25/17	Ponderosa Pine	Meadow	Not Recorded	Ryobi Bug Vac	United States	Arizona	Coconino	PP4M	35427	-1116963
[truncated: 6,562 more rows]
[truncated: 1 more columns]
